# Supplementary material for: Screening of GPCR drugs for repurposing in breast cancer
Source: Front Pharmacol. 2022 Dec 6;13:1049640. doi: 10.3389/fphar.2022.1049640 (PMC9763283; doi:10.3389/fphar.2022.1049640)
Supplement: Supplementary file 2 [file Table2.XLSX]

## Sheet: MSR
Fit_logConcentration vs. Fit_Response	SourceTag	MSR_BKM120	Plate Barcode	IC50_BKM120
	Running	2.53
	6) BT474-LTR_6_Tabular Data	2.00	11 10	-5.8384 -5.6258
	6) BT474-LTR_18_Tabular Data	1.24	2 1	-5.5542 -5.6204
	6) BT474-LTR_26_Tabular Data	2.00	3 4	-5.6258 -5.8384
	6) BT474-LTR_38_Tabular Data	1.24	5 6	-5.6204 -5.5542
	6) BT474-LTR_54_Tabular Data	1.07	7 8 9	-5.9469 -5.9446 -5.9662
	6) BT474-LTR_66_Tabular Data	1.48	14 13 12	-5.9688 -5.8539 -5.9930
	6) BT474-LTR_74_Tabular Data	1.26	15 16 17	-5.8918 -5.8056 -5.8510
	6) BT474-LTR_88_Tabular Data	1.05	18 19 20	-5.8372 -5.8509 -5.8553
Fit_logConcentration vs. Fit_Response	SourceTag	MSR_BKM120	Plate Barcode	IC50_BKM120
	Running	2.81
	6) BT474-P_8_Tabular Data	1.97	17 16	-5.6084 -5.8168
	6) BT474-P_20_Tabular Data	1.07	1 2	-5.8411 -5.8201
	6) BT474-P_28_Tabular Data	1.97	3 4	-5.8168 -5.6084
	6) BT474-P_40_Tabular Data	1.07	5 6	-5.8411 -5.8201
	6) BT474-P_56_Tabular Data	1.13	7 8 9	-6.0744 -6.0280 -6.0557
	6) BT474-P_68_Tabular Data	1.05	12 11 10	-6.0988 -6.0820 -6.0889
	6) BT474-P_76_Tabular Data	1.11	13 14 15	-6.0696 -6.0297 -6.0472
	6) BT474-P_90_Tabular Data	1.08	18 19 20	-6.0991 -6.0735 -6.0781
Fit_logConcentration vs. Fit_Response	SourceTag	MSR_BKM120	Plate Barcode	IC50_BKM120
	Running	2.38
	6) MDA-MB-231_2_Tabular Data	1.08	3 4	-5.6738 -5.6967
	6) MDA-MB-231_14_Tabular Data	1.01	1 2	-5.6298 -5.6262
	6) MDA-MB-231_30_Tabular Data	1.08	5 6	-5.6738 -5.6967
	6) MDA-MB-231_42_Tabular Data	1.01	7 8	-5.6298 -5.6262
	6) MDA-MB-231_50_Tabular Data	1.25	11 10 9	-5.9251 -5.8959 -5.8414
	6) MDA-MB-231_62_Tabular Data	1.17	12 13 14	-6.0031 -5.9550 -6.0097
	6) MDA-MB-231_78_Tabular Data	1.15	15 16 17	-5.7842 -5.7917 -5.8339
	6) MDA-MB-231_85_Tabular Data	1.11	18 19 20	-5.9443 -5.9089 -5.9149
Fit_logConcentration vs. Fit_Response	SourceTag	MSR_BKM120	Plate Barcode	IC50_BKM120
	Running	2.02
	6) MDA-MB-468_4_Tabular Data	1.24	5 6	-5.5421 -5.4772
	6) MDA-MB-468_16_Tabular Data	1.17	1 2	-5.4085 -5.4578
	6) MDA-MB-468_32_Tabular Data	1.24	3 4	-5.5421 -5.4772
	6) MDA-MB-468_44_Tabular Data	1.17	7 8	-5.4085 -5.4578
	6) MDA-MB-468_52_Tabular Data	1.19	11 10 9	-5.6842 -5.7429 -5.7383
	6) MDA-MB-468_64_Tabular Data	1.11	12 13 14	-5.6613 -5.6264 -5.6265
	6) MDA-MB-468_80_Tabular Data	1.12	15 16 17	-5.6265 -5.6416 -5.5987
	6) MDA-MB-468_86_Tabular Data	1.05	18 19 20	-5.7094 -5.7031 -5.6918
Fit_logConcentration vs. Fit_Response	SourceTag	MSR_BKM120	Plate Barcode	IC50_BKM120
	Running	2.13
	6) SKBR3-LTR_10_Tabular Data	1.05	1 2	-5.7741 -5.7591
	6) SKBR3-LTR_22_Tabular Data	1.11	3 4	-5.8036 -5.7709
	6) SKBR3-LTR_34_Tabular Data	1.05	5 6	-5.7741 -5.7591
	6) SKBR3-LTR_46_Tabular Data	1.11	7 8	-5.8036 -5.7709
	6) SKBR3-LTR_58_Tabular Data	1.16	11 10 9	-6.0423 -6.0325 -5.9912
	6) SKBR3-LTR_70_Tabular Data	1.40	12 13 14	-6.0409 -5.9681 -6.0937
	6) SKBR3-LTR_82_Tabular Data	1.10	15 16 17	-5.9799 -5.9533 -5.9895
	6) SKBR3-LTR_94_Tabular Data	1.28	18 19 20	-6.0367 -5.9502 -5.9661
Fit_logConcentration vs. Fit_Response	SourceTag	MSR_BKM120	Plate Barcode	IC50_BKM120
	Running	1.93
	6) SKBR3-P_12_Tabular Data	1.07	1 2	-5.9403 -5.9188
	6) SKBR3-P_24_Tabular Data	1.19	3 4	-5.9436 -5.8899
	6) SKBR3-P_36_Tabular Data	1.07	5 6	-5.9403 -5.9188
	6) SKBR3-P_48_Tabular Data	1.19	7 8	-5.9436 -5.8899
	6) SKBR3-P_60_Tabular Data	1.13	11 10 9	-6.1520 -6.1091 -6.1478
	6) SKBR3-P_72_Tabular Data	1.44	12 13 14	-6.1689 -6.0735 -6.2071
	6) SKBR3-P_84_Tabular Data	1.07	15 16 17	-6.0615 -6.0653 -6.0851
	6) SKBR3-P_96_Tabular Data	1.16	18 19 20	-6.1330 -6.0989 -6.0782

## Sheet: Summary stats
BT474-LTR					BT474-P					MDA-MB-231					MDA-MB-468					SKBR3-LTR					SKBR3-P
Property	Mean	StdDev	Median	MAD	Property	Mean	StdDev	Median	MAD	Property	Mean	StdDev	Median	MAD	Property	Mean	StdDev	Median	MAD	Property	Mean	StdDev	Median	MAD	Property	Mean	StdDev	Median	MAD
Count Heatmap					Count Heatmap					Count Heatmap					Count Heatmap					Count Heatmap					Count Heatmap
Plate Barcode					Plate Barcode					Plate Barcode					Plate Barcode					Plate Barcode					Plate Barcode
IBT Barcode					IBT Barcode					IBT Barcode					IBT Barcode					IBT Barcode					IBT Barcode
POS_Count_mean	7.8875	9.17711	3.3125	3.3125	POS_Count_mean	5.7875	6.7435	2.90625	2.90625	POS_Count_mean	5.74375	5.32627	5.15625	4.5625	POS_Count_mean	6.79062	6.23236	6.90625	5.1875	POS_Count_mean	5.20312	5.43688	3.25	3.25	POS_Count_mean	5.14062	5.77379	2.8125	2.8125
POS_Count_StdDev	8.99658	12.2573	5.38631	5.38631	POS_Count_StdDev	5.77407	6.89267	3.5027	3.5027	POS_Count_StdDev	4.34271	3.80459	4.47629	2.19297	POS_Count_StdDev	5.97988	6.05974	5.05477	5.05477	POS_Count_StdDev	4.92555	5.02591	2.90963	2.90963	POS_Count_StdDev	4.29006	4.72939	2.4789	2.4789
POS_Count_CV	123.425	58.4106	97.2273	31.3183	POS_Count_CV	110.36	40.1915	111.824	39.7982	POS_Count_CV	81.6322	24.206	77.1389	19.0164	POS_Count_CV	89.0946	21.4002	83.1828	12.8941	POS_Count_CV	98.1376	16.556	99.9334	17.0002	POS_Count_CV	85.7815	21.0165	79.6369	17.6625
POS_Count_Median	5.4	7.29829	2	2	POS_Count_Median	4.075	5.07512	2	2	POS_Count_Median	4.225	4.43981	3.25	3.25	POS_Count_Median	4.8	4.25558	5	3.5	POS_Count_Median	3.7	4.04784	2.75	2.75	POS_Count_Median	3.95	4.62034	2	2
POS_Count_Mad	2.875	3.25528	1.5	1.5	POS_Count_Mad	2.5	3.16623	1.25	1.25	POS_Count_Mad	2.05	2.03654	1.5	1.5	POS_Count_Mad	2.65	2.60336	2	2	POS_Count_Mad	2.4	2.60096	1.75	1.75	POS_Count_Mad	2.125	2.10876	1.75	1.75
NEG_Count_mean	7978.01	1423.27	7687.31	1016.67	NEG_Count_mean	7907.24	883.616	8075.62	494.344	NEG_Count_mean	10538.4	1568.46	11126.7	928.312	NEG_Count_mean	6438.74	631.412	6770.73	244.844	NEG_Count_mean	8744.25	1639.48	9264.08	773.594	NEG_Count_mean	9092.46	751.419	8948.44	488.25
NEG_Count_StdDev	695.929	152.69	680.873	73.6703	NEG_Count_StdDev	519.881	108.849	502.761	40.4608	NEG_Count_StdDev	575.348	108.147	554.14	45.5634	NEG_Count_StdDev	322.45	102.904	289.466	61.7704	NEG_Count_StdDev	536.998	127.895	496.987	87.7584	NEG_Count_StdDev	412.998	65.4445	429.206	56.3997
NEG_Count_CV	8.86311	1.7458	8.4564	1.56506	NEG_Count_CV	6.68054	1.61068	6.39906	1.12446	NEG_Count_CV	5.5381	1.07701	5.35556	1.02802	NEG_Count_CV	5.04449	1.58266	4.7078	1.20035	NEG_Count_CV	6.48712	2.38199	5.97822	1.23072	NEG_Count_CV	4.55233	0.711256	4.50387	0.354218
NEG_Count_Median	7977.7	1474.93	7647.75	1081	NEG_Count_Median	7910.43	892.632	8093.75	467.5	NEG_Count_Median	10536.2	1573.9	11145.2	919.25	NEG_Count_Median	6473.48	642.347	6787	266.25	NEG_Count_Median	8762.5	1624.81	9196.75	726	NEG_Count_Median	9104.82	750.522	8971	466
NEG_Count_Mad	429.75	79.9607	435.5	51.5	NEG_Count_Mad	365.4	95.4323	317	38	NEG_Count_Mad	361.75	58.8174	342.5	53.75	NEG_Count_Mad	184.25	34.4926	182.5	26.5	NEG_Count_Mad	348.8	80.0277	339	49.25	NEG_Count_Mad	287.9	57.1816	277.5	45
Count_Z_prime	0.730177	0.053895	0.74558	0.0501305	Count_Z_prime	0.797045	0.0492699	0.80625	0.035512	Count_Z_prime	0.832522	0.0327404	0.839333	0.0312824	Count_Z_prime	0.84556	0.0472293	0.857644	0.0349544	Count_Z_prime	0.803143	0.0732109	0.819522	0.0362683	Count_Z_prime	0.861824	0.0215965	0.863373	0.0100579
Count_RZ_prime	0.829075	0.0535524	0.84511	0.0469509	Count_RZ_prime	0.856789	0.0466097	0.878758	0.0179974	Count_RZ_prime	0.894274	0.0231323	0.895835	0.0058707	Count_RZ_prime	0.912274	0.0182506	0.912851	0.0180102	Count_RZ_prime	0.872656	0.0473789	0.871303	0.025741	Count_RZ_prime	0.904034	0.019194	0.903708	0.0103029
Log2_FC_Count	1.79101	0.219076	1.71788	0.0697216	Log2_FC_Count	2.01923	0.270341	2.10954	0.142336	Log2_FC_Count	2.80128	0.248454	2.93544	0.218025	Log2_FC_Count	1.70532	0.0972484	1.68532	0.0533667	Log2_FC_Count	1.83231	0.113863	1.83602	0.0635964	Log2_FC_Count	1.861	0.0977839	1.90286	0.0871578
DRC_names					DRC_names					DRC_names					DRC_names					DRC_names					DRC_names
FIT_val_bottom_BKM120	0.354226	0.424562	0.346371	0.426666	FIT_val_bottom_BKM120	0.659795	0.332893	0.814818	0.0309072	FIT_val_bottom_BKM120	0.186875	0.387846	-0.024631	0.0254994	FIT_val_bottom_BKM120	0.613802	0.343701	0.746495	0.0803624	FIT_val_bottom_BKM120	0.366031	0.390998	0.34683	0.387146	FIT_val_bottom_BKM120	0.770848	0.0293423	0.771617	0.0188064
FIT_err_bottom_BKM120	0.0301595	0.0146807	0.0263661	0.0103003	FIT_err_bottom_BKM120	0.0262171	0.00985282	0.0260998	0.00665592	FIT_err_bottom_BKM120	0.0208711	0.0101896	0.0198029	0.0068943	FIT_err_bottom_BKM120	0.0377973	0.0274496	0.026473	0.0139273	FIT_err_bottom_BKM120	0.0279235	0.00945817	0.0259567	0.00991849	FIT_err_bottom_BKM120	0.03685	0.01604	0.0295254	0.00605022
FIT_val_top_BKM120	0.369713	0.409643	0.388317	0.40077	FIT_val_top_BKM120	0.173526	0.306303	0.0246524	0.0163078	FIT_val_top_BKM120	0.61439	0.359603	0.806457	0.0288014	FIT_val_top_BKM120	0.144767	0.317179	0.000550295	0.0364774	FIT_val_top_BKM120	0.368876	0.380741	0.349098	0.371852	FIT_val_top_BKM120	-0.00262418	0.0375663	-0.00942706	0.0252286
FIT_err_top_BKM120	0.0243498	0.00954343	0.0205983	0.00498026	FIT_err_top_BKM120	0.0181888	0.0106229	0.015042	0.00322276	FIT_err_top_BKM120	0.0260186	0.0120056	0.028785	0.00827443	FIT_err_top_BKM120	0.016552	0.00860167	0.0156609	0.00496163	FIT_err_top_BKM120	0.0246463	0.0117464	0.020101	0.00372492	FIT_err_top_BKM120	0.0208687	0.0092773	0.0192238	0.00463156
FIT_val_logEC50_BKM120	-5.92007	0.125675	-5.96559	0.0717138	FIT_val_logEC50_BKM120	-6.0217	0.145776	-6.10691	0.0484501	FIT_val_logEC50_BKM120	-5.87759	0.130135	-5.89106	0.116634	FIT_val_logEC50_BKM120	-5.69712	0.125526	-5.72525	0.132869	FIT_val_logEC50_BKM120	-6.01227	0.129036	-6.0655	0.107439	FIT_val_logEC50_BKM120	-6.19212	0.113006	-6.1849	0.0865083
FIT_err_logEC50_BKM120	0.0383653	0.0137217	0.0383058	0.0121079	FIT_err_logEC50_BKM120	0.0319103	0.0141314	0.02943	0.00945078	FIT_err_logEC50_BKM120	0.0311852	0.0113805	0.0308427	0.00489455	FIT_err_logEC50_BKM120	0.0403484	0.0204076	0.0430358	0.0105315	FIT_err_logEC50_BKM120	0.0379891	0.0135662	0.0363794	0.0128675	FIT_err_logEC50_BKM120	0.0503472	0.0299592	0.0376826	0.0107607
FIT_val_hillSlope_BKM120	0.335592	2.70867	0.0734501	2.44058	FIT_val_hillSlope_BKM120	-1.46841	2.25136	-2.05779	0.931235	FIT_val_hillSlope_BKM120	1.67103	2.29187	2.68985	0.399144	FIT_val_hillSlope_BKM120	-1.44869	2.31384	-2.3546	0.630795	FIT_val_hillSlope_BKM120	0.0464927	3.43316	0.313232	3.0075	FIT_val_hillSlope_BKM120	-1.93435	0.627506	-1.78517	0.549161
FIT_err_hillSlope_BKM120	0.529351	0.259558	0.443727	0.133536	FIT_err_hillSlope_BKM120	0.380877	0.134458	0.382874	0.112558	FIT_err_hillSlope_BKM120	0.483321	0.273805	0.359589	0.16566	FIT_err_hillSlope_BKM120	0.458487	0.249725	0.393477	0.118634	FIT_err_hillSlope_BKM120	0.786485	0.393791	0.636022	0.225366	FIT_err_hillSlope_BKM120	0.427384	0.211694	0.318449	0.0718557
FIT_Conc_Min_BKM120	-8.30146	0	-8.30146	0	FIT_Conc_Min_BKM120	-8.30146	0	-8.30146	0	FIT_Conc_Min_BKM120	-8.30146	0	-8.30146	0	FIT_Conc_Min_BKM120	-8.30146	0	-8.30146	0	FIT_Conc_Min_BKM120	-8.30146	0	-8.30146	0	FIT_Conc_Min_BKM120	-8.30146	0	-8.30146	0
FIT_Conc_Max_BKM120	-5.00043	0	-5.00043	0	FIT_Conc_Max_BKM120	-5.00043	0	-5.00043	0	FIT_Conc_Max_BKM120	-5.00043	0	-5.00043	0	FIT_Conc_Max_BKM120	-5.00043	0	-5.00043	0	FIT_Conc_Max_BKM120	-5.00043	0	-5.00043	0	FIT_Conc_Max_BKM120	-5.00043	0	-5.00043	0
IC50_BKM120	-5.80214	0.142433	-5.84468	0.101054	IC50_BKM120	-5.94989	0.158431	-6.03844	0.0554384	IC50_BKM120	-5.80306	0.133137	-5.81279	0.123818	IC50_BKM120	-5.5911	0.108227	-5.62641	0.08368	IC50_BKM120	-5.913	0.116383	-5.95973	0.0818919	IC50_BKM120	-6.03827	0.101035	-6.06942	0.090995
SourceTag					SourceTag					SourceTag					SourceTag					SourceTag					SourceTag

## Sheet: Lost and Found
Plate Barcode	inMetafile	inLVL1	Run	Set	Ignore
102716_AN_231_CustomGPCR_CTG_set1_1	TRUE			CustomGPCR	Repeated
102716_AN_231_CustomGPCR_CTG_set1_2	TRUE			CustomGPCR	Repeated
102716_AN_468_CustomGPCR_CTG_set1_1	TRUE			CustomGPCR	Repeated
102716_AN_468_CustomGPCR_CTG_set1_2	TRUE			CustomGPCR	Repeated
102716_AN_BT474-LTR_CustomGPCR_CTG_set1_1	TRUE			CustomGPCR	Repeated
102716_AN_BT474-LTR_CustomGPCR_CTG_set1_2	TRUE			CustomGPCR	Repeated
102716_AN_BT474-P_CustomGPCR_CTG_set1_1	TRUE			CustomGPCR	Repeated
102716_AN_BT474-P_CustomGPCR_CTG_set1_2	TRUE			CustomGPCR	Repeated
102716_AN_SKBR3-LTR_CustomGPCR_CTG_set1_1	TRUE			CustomGPCR	Repeated
102716_AN_SKBR3-LTR_CustomGPCR_CTG_set1_2	TRUE			CustomGPCR	Repeated
102716_AN_SKBR3-P_CustomGPCR_CTG_set1_1	TRUE			CustomGPCR	Repeated
102716_AN_SKBR3-P_CustomGPCR_CTG_set1_2	TRUE			CustomGPCR	Repeated
111716_AN_231_CustomGPCR_CTG_set2_1	TRUE			CustomGPCR	Repeated
111716_AN_231_CustomGPCR_CTG_set2_2	TRUE			CustomGPCR	Repeated
111716_AN_468_CustomGPCR_CTG_set2_1	TRUE			CustomGPCR	Repeated
111716_AN_468_CustomGPCR_CTG_set2_2	TRUE			CustomGPCR	Repeated
111716_AN_BT474-LTR_CustomGPCR_CTG_set2_1	TRUE			CustomGPCR	Repeated
111716_AN_BT474-LTR_CustomGPCR_CTG_set2_2	TRUE			CustomGPCR	Repeated
111716_AN_BT474-P_CustomGPCR_CTG_set2_1	TRUE			CustomGPCR	Repeated
111716_AN_BT474-P_CustomGPCR_CTG_set2_2	TRUE			CustomGPCR	Repeated
111716_AN_SKBR3-LTR_CustomGPCR_CTG_set2_1	TRUE			CustomGPCR	Repeated
111716_AN_SKBR3-LTR_CustomGPCR_CTG_set2_2	TRUE			CustomGPCR	Repeated
111716_AN_SKBR3-P_CustomGPCR_CTG_set2_1	TRUE			CustomGPCR	Repeated
111716_AN_SKBR3-P_CustomGPCR_CTG_set2_2	TRUE			CustomGPCR	Repeated
102716_AN_BT474-LTR_SelleckGPCR76_CTG_set1_1	TRUE			SelleckGPCR76
102716_AN_BT474-LTR_SelleckGPCR76_CTG_set1_2	TRUE			SelleckGPCR76
102716_AN_BT474-P_SelleckGPCR76_CTG_set1_1	TRUE			SelleckGPCR76
102716_AN_BT474-P_SelleckGPCR76_CTG_set1_2	TRUE			SelleckGPCR76
102716_AN_MDA-MB-231_SelleckGPCR76_CTG_set1_1	TRUE			SelleckGPCR76
102716_AN_MDA-MB-231_SelleckGPCR76_CTG_set1_2	TRUE			SelleckGPCR76
102716_AN_MDA-MB-468_SelleckGPCR76_CTG_set1_1	TRUE			SelleckGPCR76
102716_AN_MDA-MB-468_SelleckGPCR76_CTG_set1_2	TRUE			SelleckGPCR76
102716_AN_SKBR3-LTR_SelleckGPCR76_CTG_set1_1	TRUE			SelleckGPCR76
102716_AN_SKBR3-LTR_SelleckGPCR76_CTG_set1_2	TRUE			SelleckGPCR76
102716_AN_SKBR3-P_SelleckGPCR76_CTG_set1_1	TRUE			SelleckGPCR76
102716_AN_SKBR3-P_SelleckGPCR76_CTG_set1_2	TRUE			SelleckGPCR76
111716_AN_BT474-LTR_SelleckGPCR76_CTG_set2_1	TRUE			SelleckGPCR76
111716_AN_BT474-LTR_SelleckGPCR76_CTG_set2_2	TRUE			SelleckGPCR76
111716_AN_BT474-P_SelleckGPCR76_CTG_set2_1	TRUE			SelleckGPCR76
111716_AN_BT474-P_SelleckGPCR76_CTG_set2_2	TRUE			SelleckGPCR76
111716_AN_MDA-MB-231_SelleckGPCR76_CTG_set2_1	TRUE			SelleckGPCR76
111716_AN_MDA-MB-231_SelleckGPCR76_CTG_set2_2	TRUE			SelleckGPCR76
111716_AN_MDA-MB-468_SelleckGPCR76_CTG_set2_1	TRUE			SelleckGPCR76
111716_AN_MDA-MB-468_SelleckGPCR76_CTG_set2_2	TRUE			SelleckGPCR76
111716_AN_SKBR3-LTR_SelleckGPCR76_CTG_set2_1	TRUE			SelleckGPCR76
111716_AN_SKBR3-LTR_SelleckGPCR76_CTG_set2_2	TRUE			SelleckGPCR76
111716_AN_SKBR3-P_SelleckGPCR76_CTG_set2_1	TRUE			SelleckGPCR76
111716_AN_SKBR3-P_SelleckGPCR76_CTG_set2_2	TRUE			SelleckGPCR76
010417_AN_231_CC-NCI_CTGlo_set1_1	TRUE			CC-NCI	Not in paper
010417_AN_231_CC-NCI_CTGlo_set1_2	TRUE			CC-NCI	Not in paper
010417_AN_231_CC-NCI_CTGlo_set1_3	TRUE			CC-NCI	Not in paper
010417_AN_468_CC-NCI_CTGlo_set1_1	TRUE			CC-NCI	Not in paper
010417_AN_468_CC-NCI_CTGlo_set1_2	TRUE			CC-NCI	Not in paper
010417_AN_468_CC-NCI_CTGlo_set1_3	TRUE			CC-NCI	Not in paper
010417_AN_BT474-LTR_CC-NCI_CTGlo_set1_1	TRUE			CC-NCI	Not in paper
010417_AN_BT474-LTR_CC-NCI_CTGlo_set1_2	TRUE			CC-NCI	Not in paper
010417_AN_BT474-LTR_CC-NCI_CTGlo_set1_3	TRUE			CC-NCI	Not in paper
010417_AN_BT474-P_CC-NCI_CTGlo_set1_1	TRUE			CC-NCI	Not in paper
010417_AN_BT474-P_CC-NCI_CTGlo_set1_2	TRUE			CC-NCI	Not in paper
010417_AN_BT474-P_CC-NCI_CTGlo_set1_3	TRUE			CC-NCI	Not in paper
010417_AN_SKBR3-LTR_CC-NCI_CTGlo_set1_1	TRUE			CC-NCI	Not in paper
010417_AN_SKBR3-LTR_CC-NCI_CTGlo_set1_2	TRUE			CC-NCI	Not in paper
010417_AN_SKBR3-LTR_CC-NCI_CTGlo_set1_3	TRUE			CC-NCI	Not in paper
010417_AN_SKBR3-P_CC-NCI_CTGlo_set1_1	TRUE			CC-NCI	Not in paper
010417_AN_SKBR3-P_CC-NCI_CTGlo_set1_2	TRUE			CC-NCI	Not in paper
010417_AN_SKBR3-P_CC-NCI_CTGlo_set1_3	TRUE			CC-NCI	Not in paper
011917_AN_231_CC-NCI_CTGlo_set2_1	TRUE			CC-NCI	Not in paper
011917_AN_231_CC-NCI_CTGlo_set2_2	TRUE			CC-NCI	Not in paper
011917_AN_231_CC-NCI_CTGlo_set2_3	TRUE			CC-NCI	Not in paper
011917_AN_468_CC-NCI_CTGlo_set2_1	TRUE			CC-NCI	Not in paper
011917_AN_468_CC-NCI_CTGlo_set2_2	TRUE			CC-NCI	Not in paper
011917_AN_468_CC-NCI_CTGlo_set2_3	TRUE			CC-NCI	Not in paper
011917_AN_BT474-LTR_CC-NCI_CTGlo_set2_1	TRUE			CC-NCI	Not in paper
011917_AN_BT474-LTR_CC-NCI_CTGlo_set2_2	TRUE			CC-NCI	Not in paper
011917_AN_BT474-LTR_CC-NCI_CTGlo_set2_3	TRUE			CC-NCI	Not in paper
011917_AN_BT474-P_CC-NCI_CTGlo_set2_1	TRUE			CC-NCI	Not in paper
011917_AN_BT474-P_CC-NCI_CTGlo_set2_2	TRUE			CC-NCI	Not in paper
011917_AN_BT474-P_CC-NCI_CTGlo_set2_3	TRUE			CC-NCI	Not in paper
011917_AN_SKBR3-LTR_CC-NCI_CTGlo_set2_1	TRUE			CC-NCI	Not in paper
011917_AN_SKBR3-LTR_CC-NCI_CTGlo_set2_2	TRUE			CC-NCI	Not in paper
011917_AN_SKBR3-LTR_CC-NCI_CTGlo_set2_3	TRUE			CC-NCI	Not in paper
011917_AN_SKBR3-P_CC-NCI_CTGlo_set2_1	TRUE			CC-NCI	Not in paper
011917_AN_SKBR3-P_CC-NCI_CTGlo_set2_2	TRUE			CC-NCI	Not in paper
011917_AN_SKBR3-P_CC-NCI_CTGlo_set2_3	TRUE			CC-NCI	Not in paper
012317_AN_BT-LTR_SelleckGPCR_CTG_set1_1	TRUE			SelleckGPCR
012317_AN_BT-LTR_SelleckGPCR_CTG_set1_2	TRUE			SelleckGPCR
012317_AN_BT-LTR_SelleckGPCR_CTG_set1_3	TRUE			SelleckGPCR
012317_AN_BT-P_SelleckGPCR_CTG_set1_1	TRUE			SelleckGPCR
012317_AN_BT-P_SelleckGPCR_CTG_set1_2	TRUE			SelleckGPCR
012317_AN_BT-P_SelleckGPCR_CTG_set1_3	TRUE			SelleckGPCR
012317_AN_MDA-MB-231_SelleckGPCR_CTG_set1_1	TRUE			SelleckGPCR
012317_AN_MDA-MB-231_SelleckGPCR_CTG_set1_2	TRUE			SelleckGPCR
012317_AN_MDA-MB-231_SelleckGPCR_CTG_set1_3	TRUE			SelleckGPCR
012317_AN_MDA-MB-468_SelleckGPCR_CTG_set1_1	TRUE			SelleckGPCR
012317_AN_MDA-MB-468_SelleckGPCR_CTG_set1_2	TRUE			SelleckGPCR
012317_AN_MDA-MB-468_SelleckGPCR_CTG_set1_3	TRUE			SelleckGPCR
012317_AN_SK-LTR_SelleckGPCR_CTG_set1_1	TRUE			SelleckGPCR
012317_AN_SK-LTR_SelleckGPCR_CTG_set1_2	TRUE			SelleckGPCR
012317_AN_SK-LTR_SelleckGPCR_CTG_set1_3	TRUE			SelleckGPCR
012317_AN_SK-P_SelleckGPCR_CTG_set1_1	TRUE			SelleckGPCR
012317_AN_SK-P_SelleckGPCR_CTG_set1_2	TRUE			SelleckGPCR
012317_AN_SK-P_SelleckGPCR_CTG_set1_3	TRUE			SelleckGPCR
012617_AN_BT-LTR_SelleckGPCR_CTG_set2_1	TRUE			SelleckGPCR
012617_AN_BT-LTR_SelleckGPCR_CTG_set2_2	TRUE			SelleckGPCR
012617_AN_BT-LTR_SelleckGPCR_CTG_set2_3	TRUE			SelleckGPCR
012617_AN_BT-P_SelleckGPCR_CTG_set2_1	TRUE			SelleckGPCR
012617_AN_BT-P_SelleckGPCR_CTG_set2_2	TRUE			SelleckGPCR
012617_AN_BT-P_SelleckGPCR_CTG_set2_3	TRUE			SelleckGPCR
012617_AN_MDA-MB-231_SelleckGPCR_CTG_set2_1	TRUE			SelleckGPCR
012617_AN_MDA-MB-231_SelleckGPCR_CTG_set2_2	TRUE			SelleckGPCR
012617_AN_MDA-MB-231_SelleckGPCR_CTG_set2_3	TRUE			SelleckGPCR
012617_AN_MDA-MB-468_SelleckGPCR_CTG_set2_1	TRUE			SelleckGPCR
012617_AN_MDA-MB-468_SelleckGPCR_CTG_set2_2	TRUE			SelleckGPCR
012617_AN_MDA-MB-468_SelleckGPCR_CTG_set2_3	TRUE			SelleckGPCR
012617_AN_SK-LTR_SelleckGPCR_CTG_set2_1	TRUE			SelleckGPCR
012617_AN_SK-LTR_SelleckGPCR_CTG_set2_2	TRUE			SelleckGPCR
012617_AN_SK-LTR_SelleckGPCR_CTG_set2_3	TRUE			SelleckGPCR
012617_AN_SK-P_SelleckGPCR_CTG_set2_1	TRUE			SelleckGPCR
012617_AN_SK-P_SelleckGPCR_CTG_set2_2	TRUE			SelleckGPCR
012617_AN_SK-P_SelleckGPCR_CTG_set2_3	TRUE			SelleckGPCR

## Sheet: Dropped
Plate Barcode	IBT Barcode	Date	Cell Line	Set	Method	Run_name	Ignore
102716_AN_231_CustomGPCR_CTG_set1_1	Platemap_1	102716	MDA-MB-231	CustomGPCR	CTG	102716_AN_231_CustomGPCR_CTG_set1	Repeated
102716_AN_231_CustomGPCR_CTG_set1_2	Platemap_2	102716	MDA-MB-231	CustomGPCR	CTG	102716_AN_231_CustomGPCR_CTG_set1	Repeated
102716_AN_231_CustomGPCR_image_set1_1	Platemap_121	102716	MDA-MB-231	CustomGPCR	image	102716_AN_231_CustomGPCR_image_set1	Repeated
102716_AN_231_CustomGPCR_image_set1_2	Platemap_122	102716	MDA-MB-231	CustomGPCR	image	102716_AN_231_CustomGPCR_image_set1	Repeated
102716_AN_231_CustomGPCR_image_set1_Day0	Day0	102716	MDA-MB-231	CustomGPCR	image	102716_AN_231_CustomGPCR_image_set1	Repeated
102716_AN_231_CustomGPCR_image_set1_Day3	Day3	102716	MDA-MB-231	CustomGPCR	image	102716_AN_231_CustomGPCR_image_set1	Repeated
102716_AN_468_CustomGPCR_CTG_set1_1	Platemap_3	102716	MDA-MB-468	CustomGPCR	CTG	102716_AN_468_CustomGPCR_CTG_set1	Repeated
102716_AN_468_CustomGPCR_CTG_set1_2	Platemap_4	102716	MDA-MB-468	CustomGPCR	CTG	102716_AN_468_CustomGPCR_CTG_set1	Repeated
102716_AN_468_CustomGPCR_image_set1_1	Platemap_123	102716	MDA-MB-468	CustomGPCR	image	102716_AN_468_CustomGPCR_image_set1	Repeated
102716_AN_468_CustomGPCR_image_set1_2	Platemap_124	102716	MDA-MB-468	CustomGPCR	image	102716_AN_468_CustomGPCR_image_set1	Repeated
102716_AN_468_CustomGPCR_image_set1_Day0	Day0	102716	MDA-MB-468	CustomGPCR	image	102716_AN_468_CustomGPCR_image_set1	Repeated
102716_AN_468_CustomGPCR_image_set1_Day3	Day3	102716	MDA-MB-468	CustomGPCR	image	102716_AN_468_CustomGPCR_image_set1	Repeated
102716_AN_BT474-LTR_CustomGPCR_CTG_set1_1	Platemap_5	102716	BT474-LTR	CustomGPCR	CTG	102716_AN_BT474-LTR_CustomGPCR_CTG_set1	Repeated
102716_AN_BT474-LTR_CustomGPCR_CTG_set1_2	Platemap_6	102716	BT474-LTR	CustomGPCR	CTG	102716_AN_BT474-LTR_CustomGPCR_CTG_set1	Repeated
102716_AN_BT474-LTR_CustomGPCR_image_set1_1	Platemap_125	102716	BT474-LTR	CustomGPCR	image	102716_AN_BT474-LTR_CustomGPCR_image_set1	Repeated
102716_AN_BT474-LTR_CustomGPCR_image_set1_2	Platemap_126	102716	BT474-LTR	CustomGPCR	image	102716_AN_BT474-LTR_CustomGPCR_image_set1	Repeated
102716_AN_BT474-LTR_CustomGPCR_image_set1_Day0	Day0	102716	BT474-LTR	CustomGPCR	image	102716_AN_BT474-LTR_CustomGPCR_image_set1	Repeated
102716_AN_BT474-LTR_CustomGPCR_image_set1_Day3	Day3	102716	BT474-LTR	CustomGPCR	image	102716_AN_BT474-LTR_CustomGPCR_image_set1	Repeated
102716_AN_BT474-P_CustomGPCR_CTG_set1_1	Platemap_7	102716	BT474-P	CustomGPCR	CTG	102716_AN_BT474-P_CustomGPCR_CTG_set1	Repeated
102716_AN_BT474-P_CustomGPCR_CTG_set1_2	Platemap_8	102716	BT474-P	CustomGPCR	CTG	102716_AN_BT474-P_CustomGPCR_CTG_set1	Repeated
102716_AN_BT474-P_CustomGPCR_image_set1_1	Platemap_127	102716	BT474-P	CustomGPCR	image	102716_AN_BT474-P_CustomGPCR_image_set1	Repeated
102716_AN_BT474-P_CustomGPCR_image_set1_2	Platemap_128	102716	BT474-P	CustomGPCR	image	102716_AN_BT474-P_CustomGPCR_image_set1	Repeated
102716_AN_BT474-P_CustomGPCR_image_set1_Day0	Day0	102716	BT474-P	CustomGPCR	image	102716_AN_BT474-P_CustomGPCR_image_set1	Repeated
102716_AN_BT474-P_CustomGPCR_image_set1_Day3	Day3	102716	BT474-P	CustomGPCR	image	102716_AN_BT474-P_CustomGPCR_image_set1	Repeated
102716_AN_SKBR3-LTR_CustomGPCR_CTG_set1_1	Platemap_9	102716	SKBR3-LTR	CustomGPCR	CTG	102716_AN_SKBR3-LTR_CustomGPCR_CTG_set1	Repeated
102716_AN_SKBR3-LTR_CustomGPCR_CTG_set1_2	Platemap_10	102716	SKBR3-LTR	CustomGPCR	CTG	102716_AN_SKBR3-LTR_CustomGPCR_CTG_set1	Repeated
102716_AN_SKBR3-LTR_CustomGPCR_image_set1_1	Platemap_129	102716	SKBR3-LTR	CustomGPCR	image	102716_AN_SKBR3-LTR_CustomGPCR_image_set1	Repeated
102716_AN_SKBR3-LTR_CustomGPCR_image_set1_2	Platemap_130	102716	SKBR3-LTR	CustomGPCR	image	102716_AN_SKBR3-LTR_CustomGPCR_image_set1	Repeated
102716_AN_SKBR3-LTR_CustomGPCR_image_set1_Day0	Day0	102716	SKBR3-LTR	CustomGPCR	image	102716_AN_SKBR3-LTR_CustomGPCR_image_set1	Repeated
102716_AN_SKBR3-LTR_CustomGPCR_image_set1_Day3	Day3	102716	SKBR3-LTR	CustomGPCR	image	102716_AN_SKBR3-LTR_CustomGPCR_image_set1	Repeated
102716_AN_SKBR3-P_CustomGPCR_CTG_set1_1	Platemap_11	102716	SKBR3-P	CustomGPCR	CTG	102716_AN_SKBR3-P_CustomGPCR_CTG_set1	Repeated
102716_AN_SKBR3-P_CustomGPCR_CTG_set1_2	Platemap_12	102716	SKBR3-P	CustomGPCR	CTG	102716_AN_SKBR3-P_CustomGPCR_CTG_set1	Repeated
102716_AN_SKBR3-P_CustomGPCR_image_set1_1	Platemap_131	102716	SKBR3-P	CustomGPCR	image	102716_AN_SKBR3-P_CustomGPCR_image_set1	Repeated
102716_AN_SKBR3-P_CustomGPCR_image_set1_2	Platemap_132	102716	SKBR3-P	CustomGPCR	image	102716_AN_SKBR3-P_CustomGPCR_image_set1	Repeated
102716_AN_SKBR3-P_CustomGPCR_image_set1_Day0	Day0	102716	SKBR3-P	CustomGPCR	image	102716_AN_SKBR3-P_CustomGPCR_image_set1	Repeated
102716_AN_SKBR3-P_CustomGPCR_image_set1_Day3	Day3	102716	SKBR3-P	CustomGPCR	image	102716_AN_SKBR3-P_CustomGPCR_image_set1	Repeated
111716_AN_231_CustomGPCR_CTG_set2_1	Platemap_13	111716	MDA-MB-231	CustomGPCR	CTG	111716_AN_231_CustomGPCR_CTG_set2	Repeated
111716_AN_231_CustomGPCR_CTG_set2_2	Platemap_14	111716	MDA-MB-231	CustomGPCR	CTG	111716_AN_231_CustomGPCR_CTG_set2	Repeated
111716_AN_231_CustomGPCR_image_set2_1	Platemap_133	111716	MDA-MB-231	CustomGPCR	image	111716_AN_231_CustomGPCR_image_set2	Repeated
111716_AN_231_CustomGPCR_image_set2_2	Platemap_134	111716	MDA-MB-231	CustomGPCR	image	111716_AN_231_CustomGPCR_image_set2	Repeated
111716_AN_231_CustomGPCR_image_set2_Day0	Day0	111716	MDA-MB-231	CustomGPCR	image	111716_AN_231_CustomGPCR_image_set2	Repeated
111716_AN_231_CustomGPCR_image_set2_Day3	Day3	111716	MDA-MB-231	CustomGPCR	image	111716_AN_231_CustomGPCR_image_set2	Repeated
111716_AN_468_CustomGPCR_CTG_set2_1	Platemap_15	111716	MDA-MB-468	CustomGPCR	CTG	111716_AN_468_CustomGPCR_CTG_set2	Repeated
111716_AN_468_CustomGPCR_CTG_set2_2	Platemap_16	111716	MDA-MB-468	CustomGPCR	CTG	111716_AN_468_CustomGPCR_CTG_set2	Repeated
111716_AN_468_CustomGPCR_image_set2_1	Platemap_135	111716	MDA-MB-468	CustomGPCR	image	111716_AN_468_CustomGPCR_image_set2	Repeated
111716_AN_468_CustomGPCR_image_set2_2	Platemap_136	111716	MDA-MB-468	CustomGPCR	image	111716_AN_468_CustomGPCR_image_set2	Repeated
111716_AN_468_CustomGPCR_image_set2_Day0	Day0	111716	MDA-MB-468	CustomGPCR	image	111716_AN_468_CustomGPCR_image_set2	Repeated
111716_AN_468_CustomGPCR_image_set2_Day3	Day3	111716	MDA-MB-468	CustomGPCR	image	111716_AN_468_CustomGPCR_image_set2	Repeated
111716_AN_BT474-LTR_CustomGPCR_CTG_set2_1	Platemap_17	111716	BT474-LTR	CustomGPCR	CTG	111716_AN_BT474-LTR_CustomGPCR_CTG_set2	Repeated
111716_AN_BT474-LTR_CustomGPCR_CTG_set2_2	Platemap_18	111716	BT474-LTR	CustomGPCR	CTG	111716_AN_BT474-LTR_CustomGPCR_CTG_set2	Repeated
111716_AN_BT474-LTR_CustomGPCR_image_set2_1	Platemap_137	111716	BT474-LTR	CustomGPCR	image	111716_AN_BT474-LTR_CustomGPCR_image_set2	Repeated
111716_AN_BT474-LTR_CustomGPCR_image_set2_2	Platemap_138	111716	BT474-LTR	CustomGPCR	image	111716_AN_BT474-LTR_CustomGPCR_image_set2	Repeated
111716_AN_BT474-LTR_CustomGPCR_image_set2_Day0	Day0	111716	BT474-LTR	CustomGPCR	image	111716_AN_BT474-LTR_CustomGPCR_image_set2	Repeated
111716_AN_BT474-LTR_CustomGPCR_image_set2_Day3	Day3	111716	BT474-LTR	CustomGPCR	image	111716_AN_BT474-LTR_CustomGPCR_image_set2	Repeated
111716_AN_BT474-P_CustomGPCR_CTG_set2_1	Platemap_19	111716	BT474-P	CustomGPCR	CTG	111716_AN_BT474-P_CustomGPCR_CTG_set2	Repeated
111716_AN_BT474-P_CustomGPCR_CTG_set2_2	Platemap_20	111716	BT474-P	CustomGPCR	CTG	111716_AN_BT474-P_CustomGPCR_CTG_set2	Repeated
111716_AN_BT474-P_CustomGPCR_image_set2_1	Platemap_139	111716	BT474-P	CustomGPCR	image	111716_AN_BT474-P_CustomGPCR_image_set2	Repeated
111716_AN_BT474-P_CustomGPCR_image_set2_2	Platemap_140	111716	BT474-P	CustomGPCR	image	111716_AN_BT474-P_CustomGPCR_image_set2	Repeated
111716_AN_BT474-P_CustomGPCR_image_set2_Day0	Day0	111716	BT474-P	CustomGPCR	image	111716_AN_BT474-P_CustomGPCR_image_set2	Repeated
111716_AN_BT474-P_CustomGPCR_image_set2_Day3	Day3	111716	BT474-P	CustomGPCR	image	111716_AN_BT474-P_CustomGPCR_image_set2	Repeated
111716_AN_SKBR3-LTR_CustomGPCR_CTG_set2_1	Platemap_21	111716	SKBR3-LTR	CustomGPCR	CTG	111716_AN_SKBR3-LTR_CustomGPCR_CTG_set2	Repeated
111716_AN_SKBR3-LTR_CustomGPCR_CTG_set2_2	Platemap_22	111716	SKBR3-LTR	CustomGPCR	CTG	111716_AN_SKBR3-LTR_CustomGPCR_CTG_set2	Repeated
111716_AN_SKBR3-LTR_CustomGPCR_image_set2_1	Platemap_141	111716	SKBR3-LTR	CustomGPCR	image	111716_AN_SKBR3-LTR_CustomGPCR_image_set2	Repeated
111716_AN_SKBR3-LTR_CustomGPCR_image_set2_2	Platemap_142	111716	SKBR3-LTR	CustomGPCR	image	111716_AN_SKBR3-LTR_CustomGPCR_image_set2	Repeated
111716_AN_SKBR3-LTR_CustomGPCR_image_set2_Day0	Day0	111716	SKBR3-LTR	CustomGPCR	image	111716_AN_SKBR3-LTR_CustomGPCR_image_set2	Repeated
111716_AN_SKBR3-LTR_CustomGPCR_image_set2_Day3	Day3	111716	SKBR3-LTR	CustomGPCR	image	111716_AN_SKBR3-LTR_CustomGPCR_image_set2	Repeated
111716_AN_SKBR3-P_CustomGPCR_CTG_set2_1	Platemap_23	111716	SKBR3-P	CustomGPCR	CTG	111716_AN_SKBR3-P_CustomGPCR_CTG_set2	Repeated
111716_AN_SKBR3-P_CustomGPCR_CTG_set2_2	Platemap_24	111716	SKBR3-P	CustomGPCR	CTG	111716_AN_SKBR3-P_CustomGPCR_CTG_set2	Repeated
111716_AN_SKBR3-P_CustomGPCR_image_set2_1	Platemap_143	111716	SKBR3-P	CustomGPCR	image	111716_AN_SKBR3-P_CustomGPCR_image_set2	Repeated
111716_AN_SKBR3-P_CustomGPCR_image_set2_2	Platemap_144	111716	SKBR3-P	CustomGPCR	image	111716_AN_SKBR3-P_CustomGPCR_image_set2	Repeated
111716_AN_SKBR3-P_CustomGPCR_image_set2_Day0	Day0	111716	SKBR3-P	CustomGPCR	image	111716_AN_SKBR3-P_CustomGPCR_image_set2	Repeated
111716_AN_SKBR3-P_CustomGPCR_image_set2_Day3	Day3	111716	SKBR3-P	CustomGPCR	image	111716_AN_SKBR3-P_CustomGPCR_image_set2	Repeated
010417_AN_231_CC-NCI_CTGlo_set1_1	Platemap_25	010417	MDA-MB-231	CC-NCI	CTG	010417_AN_231_CC-NCI_CTGlo_set1	Not in paper
010417_AN_231_CC-NCI_CTGlo_set1_2	Platemap_26	010417	MDA-MB-231	CC-NCI	CTG	010417_AN_231_CC-NCI_CTGlo_set1	Not in paper
010417_AN_231_CC-NCI_CTGlo_set1_3	Platemap_27	010417	MDA-MB-231	CC-NCI	CTG	010417_AN_231_CC-NCI_CTGlo_set1	Not in paper
010417_AN_231_CC-NCI_image_set1_1	Platemap_145	010417	MDA-MB-231	CC-NCI	image	010417_AN_231_CC-NCI_image_set1	Not in paper
010417_AN_231_CC-NCI_image_set1_2	Platemap_146	010417	MDA-MB-231	CC-NCI	image	010417_AN_231_CC-NCI_image_set1	Not in paper
010417_AN_231_CC-NCI_image_set1_3	Platemap_147	010417	MDA-MB-231	CC-NCI	image	010417_AN_231_CC-NCI_image_set1	Not in paper
010417_AN_231_CC-NCI_image_set1_Day0	Day0	010417	MDA-MB-231	CC-NCI	image	010417_AN_231_CC-NCI_image_set1	Not in paper
010417_AN_231_CC-NCI_image_set1_Day3	Day3	010417	MDA-MB-231	CC-NCI	image	010417_AN_231_CC-NCI_image_set1	Not in paper
010417_AN_468_CC-NCI_CTGlo_set1_1	Platemap_28	010417	MDA-MB-468	CC-NCI	CTG	010417_AN_468_CC-NCI_CTGlo_set1	Not in paper
010417_AN_468_CC-NCI_CTGlo_set1_2	Platemap_29	010417	MDA-MB-468	CC-NCI	CTG	010417_AN_468_CC-NCI_CTGlo_set1	Not in paper
010417_AN_468_CC-NCI_CTGlo_set1_3	Platemap_30	010417	MDA-MB-468	CC-NCI	CTG	010417_AN_468_CC-NCI_CTGlo_set1	Not in paper
010417_AN_468_CC-NCI_image_set1_1	Platemap_148	010417	MDA-MB-468	CC-NCI	image	010417_AN_468_CC-NCI_image_set1	Not in paper
010417_AN_468_CC-NCI_image_set1_2	Platemap_149	010417	MDA-MB-468	CC-NCI	image	010417_AN_468_CC-NCI_image_set1	Not in paper
010417_AN_468_CC-NCI_image_set1_3	Platemap_150	010417	MDA-MB-468	CC-NCI	image	010417_AN_468_CC-NCI_image_set1	Not in paper
010417_AN_468_CC-NCI_image_set1_Day0	Day0	010417	MDA-MB-468	CC-NCI	image	010417_AN_468_CC-NCI_image_set1	Not in paper
010417_AN_468_CC-NCI_image_set1_Day3	Day3	010417	MDA-MB-468	CC-NCI	image	010417_AN_468_CC-NCI_image_set1	Not in paper
010417_AN_BT474-LTR_CC-NCI_CTGlo_set1_1	Platemap_31	010417	BT474-LTR	CC-NCI	CTG	010417_AN_BT474-LTR_CC-NCI_CTGlo_set1	Not in paper
010417_AN_BT474-LTR_CC-NCI_CTGlo_set1_2	Platemap_32	010417	BT474-LTR	CC-NCI	CTG	010417_AN_BT474-LTR_CC-NCI_CTGlo_set1	Not in paper
010417_AN_BT474-LTR_CC-NCI_CTGlo_set1_3	Platemap_33	010417	BT474-LTR	CC-NCI	CTG	010417_AN_BT474-LTR_CC-NCI_CTGlo_set1	Not in paper
010417_AN_BT474-LTR_CC-NCI_image_set1_1	Platemap_151	010417	BT474-LTR	CC-NCI	image	010417_AN_BT474-LTR_CC-NCI_image_set1	Not in paper
010417_AN_BT474-LTR_CC-NCI_image_set1_2	Platemap_152	010417	BT474-LTR	CC-NCI	image	010417_AN_BT474-LTR_CC-NCI_image_set1	Not in paper
010417_AN_BT474-LTR_CC-NCI_image_set1_3	Platemap_153	010417	BT474-LTR	CC-NCI	image	010417_AN_BT474-LTR_CC-NCI_image_set1	Not in paper
010417_AN_BT474-LTR_CC-NCI_image_set1_Day0	Day0	010417	BT474-LTR	CC-NCI	image	010417_AN_BT474-LTR_CC-NCI_image_set1	Not in paper
010417_AN_BT474-LTR_CC-NCI_image_set1_Day3	Day3	010417	BT474-LTR	CC-NCI	image	010417_AN_BT474-LTR_CC-NCI_image_set1	Not in paper
010417_AN_BT474-P_CC-NCI_CTGlo_set1_1	Platemap_34	010417	BT474-P	CC-NCI	CTG	010417_AN_BT474-P_CC-NCI_CTGlo_set1	Not in paper
010417_AN_BT474-P_CC-NCI_CTGlo_set1_2	Platemap_35	010417	BT474-P	CC-NCI	CTG	010417_AN_BT474-P_CC-NCI_CTGlo_set1	Not in paper
010417_AN_BT474-P_CC-NCI_CTGlo_set1_3	Platemap_36	010417	BT474-P	CC-NCI	CTG	010417_AN_BT474-P_CC-NCI_CTGlo_set1	Not in paper
010417_AN_BT474-P_CC-NCI_image_set1_1	Platemap_154	010417	BT474-P	CC-NCI	image	010417_AN_BT474-P_CC-NCI_image_set1	Not in paper
010417_AN_BT474-P_CC-NCI_image_set1_2	Platemap_155	010417	BT474-P	CC-NCI	image	010417_AN_BT474-P_CC-NCI_image_set1	Not in paper
010417_AN_BT474-P_CC-NCI_image_set1_3	Platemap_156	010417	BT474-P	CC-NCI	image	010417_AN_BT474-P_CC-NCI_image_set1	Not in paper
010417_AN_BT474-P_CC-NCI_image_set1_Day0	Day0	010417	BT474-P	CC-NCI	image	010417_AN_BT474-P_CC-NCI_image_set1	Not in paper
010417_AN_BT474-P_CC-NCI_image_set1_Day3	Day3	010417	BT474-P	CC-NCI	image	010417_AN_BT474-P_CC-NCI_image_set1	Not in paper
010417_AN_SKBR3-LTR_CC-NCI_CTGlo_set1_1	Platemap_37	010417	SKBR3-LTR	CC-NCI	CTG	010417_AN_SKBR3-LTR_CC-NCI_CTGlo_set1	Not in paper
010417_AN_SKBR3-LTR_CC-NCI_CTGlo_set1_2	Platemap_38	010417	SKBR3-LTR	CC-NCI	CTG	010417_AN_SKBR3-LTR_CC-NCI_CTGlo_set1	Not in paper
010417_AN_SKBR3-LTR_CC-NCI_CTGlo_set1_3	Platemap_39	010417	SKBR3-LTR	CC-NCI	CTG	010417_AN_SKBR3-LTR_CC-NCI_CTGlo_set1	Not in paper
010417_AN_SKBR3-LTR_CC-NCI_image_set1_1	Platemap_157	010417	SKBR3-LTR	CC-NCI	image	010417_AN_SKBR3-LTR_CC-NCI_image_set1	Not in paper
010417_AN_SKBR3-LTR_CC-NCI_image_set1_2	Platemap_158	010417	SKBR3-LTR	CC-NCI	image	010417_AN_SKBR3-LTR_CC-NCI_image_set1	Not in paper
010417_AN_SKBR3-LTR_CC-NCI_image_set1_3	Platemap_159	010417	SKBR3-LTR	CC-NCI	image	010417_AN_SKBR3-LTR_CC-NCI_image_set1	Not in paper
010417_AN_SKBR3-LTR_CC-NCI_image_set1_Day0	Day0	010417	SKBR3-LTR	CC-NCI	image	010417_AN_SKBR3-LTR_CC-NCI_image_set1	Not in paper
010417_AN_SKBR3-LTR_CC-NCI_image_set1_Day3	Day3	010417	SKBR3-LTR	CC-NCI	image	010417_AN_SKBR3-LTR_CC-NCI_image_set1	Not in paper
010417_AN_SKBR3-P_CC-NCI_CTGlo_set1_1	Platemap_40	010417	SKBR3-P	CC-NCI	CTG	010417_AN_SKBR3-P_CC-NCI_CTGlo_set1	Not in paper
010417_AN_SKBR3-P_CC-NCI_CTGlo_set1_2	Platemap_41	010417	SKBR3-P	CC-NCI	CTG	010417_AN_SKBR3-P_CC-NCI_CTGlo_set1	Not in paper
010417_AN_SKBR3-P_CC-NCI_CTGlo_set1_3	Platemap_42	010417	SKBR3-P	CC-NCI	CTG	010417_AN_SKBR3-P_CC-NCI_CTGlo_set1	Not in paper
010417_AN_SKBR3-P_CC-NCI_image_set1_1	Platemap_160	010417	SKBR3-P	CC-NCI	image	010417_AN_SKBR3-P_CC-NCI_image_set1	Not in paper
010417_AN_SKBR3-P_CC-NCI_image_set1_2	Platemap_161	010417	SKBR3-P	CC-NCI	image	010417_AN_SKBR3-P_CC-NCI_image_set1	Not in paper
010417_AN_SKBR3-P_CC-NCI_image_set1_3	Platemap_162	010417	SKBR3-P	CC-NCI	image	010417_AN_SKBR3-P_CC-NCI_image_set1	Not in paper
010417_AN_SKBR3-P_CC-NCI_image_set1_Day0	Day0	010417	SKBR3-P	CC-NCI	image	010417_AN_SKBR3-P_CC-NCI_image_set1	Not in paper
010417_AN_SKBR3-P_CC-NCI_image_set1_Day3	Day3	010417	SKBR3-P	CC-NCI	image	010417_AN_SKBR3-P_CC-NCI_image_set1	Not in paper
011917_AN_231_CC-NCI_CTGlo_set2_1	Platemap_43	011917	MDA-MB-231	CC-NCI	CTG	011917_AN_231_CC-NCI_CTGlo_set2	Not in paper
011917_AN_231_CC-NCI_CTGlo_set2_2	Platemap_44	011917	MDA-MB-231	CC-NCI	CTG	011917_AN_231_CC-NCI_CTGlo_set2	Not in paper
011917_AN_231_CC-NCI_CTGlo_set2_3	Platemap_45	011917	MDA-MB-231	CC-NCI	CTG	011917_AN_231_CC-NCI_CTGlo_set2	Not in paper
011917_AN_231_CC-NCI_image_set2_1	Platemap_163	011917	MDA-MB-231	CC-NCI	image	011917_AN_231_CC-NCI_image_set2	Not in paper
011917_AN_231_CC-NCI_image_set2_2	Platemap_164	011917	MDA-MB-231	CC-NCI	image	011917_AN_231_CC-NCI_image_set2	Not in paper
011917_AN_231_CC-NCI_image_set2_3	Platemap_165	011917	MDA-MB-231	CC-NCI	image	011917_AN_231_CC-NCI_image_set2	Not in paper
011917_AN_231_CC-NCI_image_set2_Day0	Day0	011917	MDA-MB-231	CC-NCI	image	011917_AN_231_CC-NCI_image_set2	Not in paper
011917_AN_231_CC-NCI_image_set2_Day3	Day3	011917	MDA-MB-231	CC-NCI	image	011917_AN_231_CC-NCI_image_set2	Not in paper
011917_AN_468_CC-NCI_CTGlo_set2_1	Platemap_46	011917	MDA-MB-468	CC-NCI	CTG	011917_AN_468_CC-NCI_CTGlo_set2	Not in paper
011917_AN_468_CC-NCI_CTGlo_set2_2	Platemap_47	011917	MDA-MB-468	CC-NCI	CTG	011917_AN_468_CC-NCI_CTGlo_set2	Not in paper
011917_AN_468_CC-NCI_CTGlo_set2_3	Platemap_48	011917	MDA-MB-468	CC-NCI	CTG	011917_AN_468_CC-NCI_CTGlo_set2	Not in paper
011917_AN_468_CC-NCI_image_set2_1	Platemap_166	011917	MDA-MB-468	CC-NCI	image	011917_AN_468_CC-NCI_image_set2	Not in paper
011917_AN_468_CC-NCI_image_set2_2	Platemap_167	011917	MDA-MB-468	CC-NCI	image	011917_AN_468_CC-NCI_image_set2	Not in paper
011917_AN_468_CC-NCI_image_set2_3	Platemap_168	011917	MDA-MB-468	CC-NCI	image	011917_AN_468_CC-NCI_image_set2	Not in paper
011917_AN_468_CC-NCI_image_set2_Day0	Day0	011917	MDA-MB-468	CC-NCI	image	011917_AN_468_CC-NCI_image_set2	Not in paper
011917_AN_468_CC-NCI_image_set2_Day3	Day3	011917	MDA-MB-468	CC-NCI	image	011917_AN_468_CC-NCI_image_set2	Not in paper
011917_AN_BT474-LTR_CC-NCI_CTGlo_set2_1	Platemap_49	011917	BT474-LTR	CC-NCI	CTG	011917_AN_BT474-LTR_CC-NCI_CTGlo_set2	Not in paper
011917_AN_BT474-LTR_CC-NCI_CTGlo_set2_2	Platemap_50	011917	BT474-LTR	CC-NCI	CTG	011917_AN_BT474-LTR_CC-NCI_CTGlo_set2	Not in paper
011917_AN_BT474-LTR_CC-NCI_CTGlo_set2_3	Platemap_51	011917	BT474-LTR	CC-NCI	CTG	011917_AN_BT474-LTR_CC-NCI_CTGlo_set2	Not in paper
011917_AN_BT474-LTR_CC-NCI_image_set2_1	Platemap_169	011917	BT474-LTR	CC-NCI	image	011917_AN_BT474-LTR_CC-NCI_image_set2	Not in paper
011917_AN_BT474-LTR_CC-NCI_image_set2_2	Platemap_170	011917	BT474-LTR	CC-NCI	image	011917_AN_BT474-LTR_CC-NCI_image_set2	Not in paper
011917_AN_BT474-LTR_CC-NCI_image_set2_3	Platemap_171	011917	BT474-LTR	CC-NCI	image	011917_AN_BT474-LTR_CC-NCI_image_set2	Not in paper
011917_AN_BT474-LTR_CC-NCI_image_set2_Day0	Day0	011917	BT474-LTR	CC-NCI	image	011917_AN_BT474-LTR_CC-NCI_image_set2	Not in paper
011917_AN_BT474-LTR_CC-NCI_image_set2_Day3	Day3	011917	BT474-LTR	CC-NCI	image	011917_AN_BT474-LTR_CC-NCI_image_set2	Not in paper
011917_AN_BT474-P_CC-NCI_CTGlo_set2_1	Platemap_52	011917	BT474-P	CC-NCI	CTG	011917_AN_BT474-P_CC-NCI_CTGlo_set2	Not in paper
011917_AN_BT474-P_CC-NCI_CTGlo_set2_2	Platemap_53	011917	BT474-P	CC-NCI	CTG	011917_AN_BT474-P_CC-NCI_CTGlo_set2	Not in paper
011917_AN_BT474-P_CC-NCI_CTGlo_set2_3	Platemap_54	011917	BT474-P	CC-NCI	CTG	011917_AN_BT474-P_CC-NCI_CTGlo_set2	Not in paper
011917_AN_BT474-P_CC-NCI_image_set2_1	Platemap_172	011917	BT474-P	CC-NCI	image	011917_AN_BT474-P_CC-NCI_image_set2	Not in paper
011917_AN_BT474-P_CC-NCI_image_set2_2	Platemap_173	011917	BT474-P	CC-NCI	image	011917_AN_BT474-P_CC-NCI_image_set2	Not in paper
011917_AN_BT474-P_CC-NCI_image_set2_3	Platemap_174	011917	BT474-P	CC-NCI	image	011917_AN_BT474-P_CC-NCI_image_set2	Not in paper
011917_AN_BT474-P_CC-NCI_image_set2_Day0	Day0	011917	BT474-P	CC-NCI	image	011917_AN_BT474-P_CC-NCI_image_set2	Not in paper
011917_AN_BT474-P_CC-NCI_image_set2_Day3	Day3	011917	BT474-P	CC-NCI	image	011917_AN_BT474-P_CC-NCI_image_set2	Not in paper
011917_AN_SKBR3-LTR_CC-NCI_CTGlo_set2_1	Platemap_55	011917	SKBR3-LTR	CC-NCI	CTG	011917_AN_SKBR3-LTR_CC-NCI_CTGlo_set2	Not in paper
011917_AN_SKBR3-LTR_CC-NCI_CTGlo_set2_2	Platemap_56	011917	SKBR3-LTR	CC-NCI	CTG	011917_AN_SKBR3-LTR_CC-NCI_CTGlo_set2	Not in paper
011917_AN_SKBR3-LTR_CC-NCI_CTGlo_set2_3	Platemap_57	011917	SKBR3-LTR	CC-NCI	CTG	011917_AN_SKBR3-LTR_CC-NCI_CTGlo_set2	Not in paper
011917_AN_SKBR3-LTR_CC-NCI_image_set2_1	Platemap_175	011917	SKBR3-LTR	CC-NCI	image	011917_AN_SKBR3-LTR_CC-NCI_image_set2	Not in paper
011917_AN_SKBR3-LTR_CC-NCI_image_set2_2	Platemap_176	011917	SKBR3-LTR	CC-NCI	image	011917_AN_SKBR3-LTR_CC-NCI_image_set2	Not in paper
011917_AN_SKBR3-LTR_CC-NCI_image_set2_3	Platemap_177	011917	SKBR3-LTR	CC-NCI	image	011917_AN_SKBR3-LTR_CC-NCI_image_set2	Not in paper
011917_AN_SKBR3-LTR_CC-NCI_image_set2_Day0	Day0	011917	SKBR3-LTR	CC-NCI	image	011917_AN_SKBR3-LTR_CC-NCI_image_set2	Not in paper
011917_AN_SKBR3-LTR_CC-NCI_image_set2_Day3	Day3	011917	SKBR3-LTR	CC-NCI	image	011917_AN_SKBR3-LTR_CC-NCI_image_set2	Not in paper
011917_AN_SKBR3-P_CC-NCI_CTGlo_set2_1	Platemap_58	011917	SKBR3-P	CC-NCI	CTG	011917_AN_SKBR3-P_CC-NCI_CTGlo_set2	Not in paper
011917_AN_SKBR3-P_CC-NCI_CTGlo_set2_2	Platemap_59	011917	SKBR3-P	CC-NCI	CTG	011917_AN_SKBR3-P_CC-NCI_CTGlo_set2	Not in paper
011917_AN_SKBR3-P_CC-NCI_CTGlo_set2_3	Platemap_60	011917	SKBR3-P	CC-NCI	CTG	011917_AN_SKBR3-P_CC-NCI_CTGlo_set2	Not in paper
011917_AN_SKBR3-P_CC-NCI_image_set2_1	Platemap_178	011917	SKBR3-P	CC-NCI	image	011917_AN_SKBR3-P_CC-NCI_image_set2	Not in paper
011917_AN_SKBR3-P_CC-NCI_image_set2_2	Platemap_179	011917	SKBR3-P	CC-NCI	image	011917_AN_SKBR3-P_CC-NCI_image_set2	Not in paper
011917_AN_SKBR3-P_CC-NCI_image_set2_3	Platemap_180	011917	SKBR3-P	CC-NCI	image	011917_AN_SKBR3-P_CC-NCI_image_set2	Not in paper
011917_AN_SKBR3-P_CC-NCI_image_set2_Day0	Day0	011917	SKBR3-P	CC-NCI	image	011917_AN_SKBR3-P_CC-NCI_image_set2	Not in paper
011917_AN_SKBR3-P_CC-NCI_image_set2_Day3	Day3	011917	SKBR3-P	CC-NCI	image	011917_AN_SKBR3-P_CC-NCI_image_set2	Not in paper
