# Supplementary material for: Screening of GPCR drugs for repurposing in breast cancer
Source: Front Pharmacol. 2022 Dec 6;13:1049640. doi: 10.3389/fphar.2022.1049640 (PMC9763283; doi:10.3389/fphar.2022.1049640)
Supplement: Supplementary file 6 [file Table4.XLSX]

## Sheet: AUC GRI
Drug/Compound	Growth Rate Inhibition (AUC)
	TNBC-1	TNBC-2	HER2+BC Resistant-1	HER2+BC Sensitive-1	HER2+BC Resistant-2	HER2+BC Senitive-2
	MDA-MB-231	MDA-MB-468	BT474-LTR	BT474-P	SKBR3-LTR	SKBR3-P
(-)-MK 801 Maleate	1.03376	1.03834	1.07519	1.03016	1.05772	1.02932
(+)-Matrine	1.032	1.00902	1.08226	1.06171	1.08564	1.02403
17-Hydroxyprogesterone	1.02443	1.00236	1.07199	1.01923	1.02572	1.00081
4-Hydroxytamoxifen	0.93546	0.896378	0.936339	0.865229	0.934413	0.979201
5-hydroxymethyl Tolterodine (PNU 200577, 5-HMT, 5-HM)	1.02884	1.03656	1.0602	1.04293	1.02909	0.956766
5-Iodotubercidin	0.704534	0.72966	0.673005	0.675871	0.626658	0.631912
ABC294640	1.03783	1.01353	1.08033	0.984926	1.03737	1.01609
Acebutolol HCl	1.02788	1.02953	1.1073	1.04586	1.06724	1.0416
Acetylcholine Chloride	1.0374	1.04241	1.08939	1.03388	1.04746	1.01983
Aclidinium Bromide	1.02711	1.03272	0.997451	1.00638	1.02177	0.988279
ADL5859 HCl	1.031	1.04283	1.07043	1.04564	1.09533	1.02708
Adrenalone HCl	0.96357	1.02091	1.09968	1.04241	1.0665	1.02575
ADX-47273	1.01356	1.03787	1.07475	1.01825	1.11389	1.00843
Alfuzosin HCl	1.03824	1.03668	1.08695	1.03286	1.03696	1.00666
Allopurinol	1.03291	1.05635	1.10353	1.05629	1.07458	1.02529
Almorexant HCl	1.01472	1.0026	1.07397	0.97627	0.987601	0.977089
Almotriptan Malate	1.02409	1.03803	1.09168	1.01968	1.06003	1.02297
Altrenogest	1.03121	0.999889	1.01222	0.952602	1.07963	1.04175
AM1241	0.987448	0.9716	1.00503	0.976531	1.01989	0.99786
AM251	1.02005	1.01679	1.07926	0.959515	0.973449	1.01772
Amantadine HCl	1.02527	1.0212	1.08274	1.04801	1.04598	1.04526
Amfebutamone HCl	0.98703	1.01379	1.02972	1.01891	1.02741	1.01207
Amisulpride	0.988114	1.00844	0.984689	1.00751	0.975473	1.01795
Amitriptyline HCl	1.0251	0.997193	1.08432	1.02882	1.09117	0.982531
Aniracetam	1.01227	1.01833	1.0804	1.03886	1.00189	1.01125
Arecoline	1.03086	0.987732	1.06419	1.03556	1.03489	1.01935
Aripiprazole	0.988121	0.863408	0.955435	0.924459	0.995817	0.970818
Asenapine	1.02242	0.958768	1.064	1.00996	0.992709	0.97529
Atipamezole	1.02259	1.00992	1.08345	1.03895	1.08757	1.01272
Atipamezole hydrochloride	1.02821	1.01945	1.11308	1.04483	1.07242	0.984649
Atomoxetine HCl	1.01671	1.00872	1.08941	1.043	1.05104	1.01069
Atropine	1.02658	1.03566	1.10717	1.03691	1.0855	1.02677
Azatadine dimaleate	1.05172	1.05347	1.11552	1.07298	1.01503	1.02414
Azelastine HCl	1.02059	0.984738	1.05549	1.0119	1.023	0.938493
BAF312 (Siponimod)	1.0057	0.960987	0.989167	1.01231	0.968231	0.989851
Bambuterol HCl	1.04205	1.03152	1.09367	1.05606	1.02943	1.0104
Bazedoxifene HCl	0.900175	0.89761	0.948567	0.755458	0.944191	0.956168
Benserazide HCl	1.04636	1.05649	1.09868	1.04992	1.05432	1.03003
Benztropine mesylate	1.03021	0.994001	1.07694	1.03185	1.01393	0.986177
Bepotastine Besilate	1.03285	1.03315	1.0864	1.0344	1.05558	0.991944
Betaxolol	1.0471	1.00918	1.0657	1.00596	1.0662	0.996323
Betaxolol hydrochloride (Betoptic)	1.05079	1.0449	1.10311	1.01577	1.06234	0.980473
Bethanechol chloride	1.03424	1.04066	1.10789	1.05333	1.0673	1.03389
Bithionol	1.03167	0.985365	1.06498	0.998589	1.01566	1.00876
BML-190	1.01286	1.00803	1.08484	1.02536	1.03113	1.01797
BMS-833923	0.876613	0.856062	1.07885	0.85263	0.914023	0.876168
BMY 7378	1.02517	1.01659	1.10804	1.02771	1.09875	0.981542
Bosentan	1.02566	1.03167	1.08221	1.03495	1.05264	1.01916
Bosentan Hydrate	1.03648	1.01318	1.08764	1.04499	1.05917	1.0135
BQ-123	0.988157	0.995668	1.01625	0.982799	1.03362	1.01229
BRL-15572	1.03959	0.980539	1.07358	1.03523	1.05027	0.982301
BRL-54443	1.00209	0.983782	0.995888	0.995696	0.996987	1.0153
Brompheniramine hydrogen maleate	1.02916	1.04177	1.09166	1.04917	1.0428	0.997648
Bupivacaine HCl	1.04305	1.06581	1.12051	1.0956	1.10281	1.05528
Canagliflozin	1.02019	1.00021	1.06725	1.02482	1.05123	1.02825
Carteolol HCl	1.04068	1.03327	1.11073	1.04522	1.10178	1.03569
Carvedilol	1.02568	0.937258	1.03504	0.957076	1.0669	1.00295
Cetirizine DiHCl	1.0154	0.999639	1.06731	1.03196	1.03326	0.997477
Chlorotrianisene	1.01495	1.00311	1.08324	0.982691	1.04878	0.986987
Chlorpheniramine Maleate	1.03393	1.04448	1.12214	1.04762	1.03263	1.00837
Chlorprothixene	1.01897	0.931096	1.01047	0.997279	1.03298	0.969893
Cilazapril Monohydrate	1.03475	1.04116	1.09733	1.03619	1.07088	1.04483
Cimetidine	1.05182	1.02908	1.11897	1.06064	1.058	1.02345
Cinacalcet HCl	0.931198	0.896197	0.921893	0.899743	0.883062	0.909319
Ciproxifan	1.0213	0.990879	1.05699	0.976037	1.06515	1.0054
Cisatracurium Besylate	0.996692	0.988451	1.01054	0.997509	1.0095	0.960866
Clemastine Fumarate	1.01917	0.931977	1.02474	0.941489	0.958467	0.89826
Clomifene citrate	0.915365	0.940276	0.875606	0.796266	0.94093	0.914461
Clonidine HCl	1.04676	1.07153	1.15738	1.08457	1.06087	1.03838
Clopidogrel	1.00464	1.02911	1.07123	1.05979	1.05625	1.00616
Clozapine	1.04289	1.03468	1.09333	1.05959	1.07412	1.0147
CTEP (RO4956371)	1.02615	1.00159	1.08537	0.969102	0.968393	1.00301
Cyclizine 2HCl	1.02698	1.01609	1.06917	1.03412	0.999862	1.01178
Cyproheptadine HCl	1.02068	0.999925	1.02688	1.03354	1.08966	1.00096
Dapagliflozin	1.01464	1.00708	1.0683	1.00849	1.04732	1.01419
Dapoxetine HCl	1.02136	0.991094	1.02604	0.984615	1.0257	0.974284
Darifenacin HBr	1.02286	0.976216	1.07352	1.02866	0.985734	0.980563
Decamethonium Bromide	1.04143	1.0269	1.09957	1.05767	1.04335	1.02748
Desloratadine	1.00306	0.988429	1.06938	0.983514	1.02671	0.997822
Desvenlafaxine	1	1.03249	1.07155	1.03394	1.0469	1.00085
Desvenlafaxine Succinate	1.01919	1.04834	1.09336	1.05507	1.07627	1.0102
Detomidine HCl	1.02942	1.0249	1.0391	1.00989	1.0772	0.990752
Dexmedetomidine	1.04035	1.02094	1.09977	1.04084	1.03622	1.03873
Dienogest	1.03064	1.03113	1.12434	1.04551	1.0442	1.01269
Diphemanil Methylsulfate	1.02574	1.01167	1.03096	1.0458	1.02559	0.971151
Domperidone	1.00965	0.926173	1.00259	0.99293	1.03592	0.961963
Dopamine HCl	1.01811	1.03305	1.11053	1.04033	1.06649	1.01994
Doxazosin Mesylate	0.990306	0.96628	1.06514	0.990702	1.02743	0.957918
Drospirenone	1.01052	1.04564	1.08833	1.04005	1.04896	1.03285
Duloxetine HCl	1.00054	0.879902	0.979816	0.892366	1.02057	0.964206
Eletriptan HBr	1.03681	1.02128	1.14037	1.03298	1.03338	1.00937
Empagliflozin (BI 10773)	1.03006	1.05357	1.07066	1.03349	1.08651	1.028
EPI-001	1.04616	1.0058	1.07161	0.993424	1.06831	1.01076
Epinephrine Bitartrate	0.946065	1.02142	1.062	1.03475	1.0962	1.01408
Epinephrine HCl	0.965006	1.00172	1.06866	1.04426	1.03252	1.0219
Equol	1.01972	1.01082	1.07612	1.07389	1.05133	1.04887
Escitalopram Oxalate	1.01898	1.02092	1.10215	1.03228	1.0245	0.985347
Estradiol valerate	1.01317	1.03144	1.05169	1.04299	1.05096	1.01631
Estriol	0.988238	0.98671	1.01211	0.978726	1.0061	0.989491
Estrone	1.03438	1.00435	1.07973	1.06869	1.05162	1.02219
Ethynodiol diacetate	0.985954	0.991033	0.908514	0.928234	0.995875	0.994504
Etomidate	1.04729	1.02651	1.08542	1.07982	1.07233	0.999371
Etonogestrel	0.976213	1.03024	0.993026	0.958356	1.04837	1.00371
Famotidine	1.01617	1.05362	1.08583	1.01622	1.08302	1.02858
Fesoterodine Fumarate	1.00525	1.00775	1.00027	0.994446	0.961187	0.973466
Fexofenadine HCl	1.00424	1.02536	1.00744	1.02924	1.012	1.03014
Fingolimod (FTY720) HCl	0.829291	0.864389	0.960149	0.835523	0.81358	0.900616
Flavoxate HCl	1.03904	1.06648	1.11445	1.0702	1.06028	1.04416
FLI-06	0.877768	0.915065	1.00545	0.895	0.927904	0.915088
Flumazenil	1.00771	1.02369	1.05797	1.02982	1.03425	0.989026
Fluoxetine HCl	0.999846	1.02757	1.02939	1.02018	1.00042	1.02447
Fluoxymesterone	0.994857	1.03867	0.955227	0.937088	1.03373	1.01309
Fluphenazine (dihydrochloride)	0.991422	0.952652	1.05919	0.966445	1.04995	0.975281
Fluvoxamine maleate	1.0121	1.02527	1.09838	1.0381	1.05373	1.0243
Formoterol Hemifumarate	0.929942	1.012	1.05199	1.00589	1.09145	1.02521
Forskolin	0.923536	1.00672	1.02268	0.983942	1.03596	1.03135
Fosinopril Sodium	1.03246	1.01652	1.12775	1.06377	1.03983	1.00899
Fulvestrant	1.02287	0.95968	0.985818	0.777689	1.00674	0.952357
Gallamine Triethiodide	1.03419	1.00535	1.07867	1.01824	1.03142	1.00455
Gestodene	1.0341	1.03344	1.04049	0.981461	1.11916	1.00586
Ginkgolide A	1.02215	1.04792	1.17564	1.0316	1.0825	1.00567
Guanabenz Acetate	1.02624	1.00085	1.09905	1.02969	1.08004	1.00715
GW842166X	1.00461	1.014	1.04335	0.98315	1.05047	1.01592
Hesperetin	1.00021	0.995985	1.02151	1.01025	1.02127	1.02692
Hexestrol	1.02008	0.972677	1.05761	1.04756	0.992846	0.989462
Histamine 2HCl	1.02299	1.01876	1.1069	1.04929	1.04525	1.01408
Homatropine Bromide	1.03402	1.04369	1.11129	1.02459	1.0774	1.04192
Hydroxyzine 2HCl	1.01425	1.03892	1.1032	1.07831	1.0508	0.994911
Hyoscyamine	1.03214	1.03857	1.1295	1.05999	1.04018	1.03611
ICI-118551	1.05515	1.05498	1.11098	1.0396	1.07357	1.01106
IEM 1754 dihydrobroMide	1.04287	1.02967	1.07069	1.01024	1.04201	1.0271
Ifenprodil Tartrate	1.03638	0.985116	1.00835	1.01609	0.997024	0.984671
Indacaterol Maleate	0.902956	0.929722	1.00258	0.977925	1.01246	0.955138
Irbesartan	1.04071	1.0246	1.05672	1.03255	1.01535	1.01696
Isoprenaline HCl	1.04701	1.03739	1.07977	1.03922	1.03054	0.995446
Ivabradine HCl	1.01446	1.01185	1.04225	1.02493	1.07142	1.0305
JNJ-7777120	1.03509	1.03964	1.06147	1.01618	1.05496	0.992557
JTC-801	0.7134	0.717644	0.74367	0.751149	0.800476	0.778263
Ketotifen Fumarate	0.939142	1.0034	1.07118	1.02195	1.09808	1.01197
L755507	0.947791	0.877457	0.971644	0.976456	1.00914	0.979417
Labetalol HCl	1.0566	1.03794	1.07365	1.09609	1.06003	1.01045
L-Adrenaline	0.921898	1.01616	1.0305	0.996473	1.02436	1.02714
Lafutidine	1.02755	1.02491	1.09764	1.02105	1.0639	0.987381
LDE225 (NVP-LDE225,Erismodegib)	0.920886	0.915393	1.04161	0.90908	1.02824	0.980502
Levodropropizine	0.998605	1.03013	0.995462	1.00765	0.97486	1.01956
Levosulpiride	1.00882	1.03139	1.05743	1.01645	1.0477	1.00825
Lidocaine	1.03382	1.0492	1.10708	1.045	1.07958	1.02525
Lisinopril	1.01373	1.00214	1.10095	1.05958	1.07657	1.02068
Loperamide HCl	1.03223	0.910567	0.940128	0.881971	1.00108	0.94294
Loratadine	0.962341	0.981023	1.06412	0.990458	0.990739	1.00331
Lorcaserin HCl	1.02373	1.02931	1.09274	1.05633	1.03221	1.0255
Macitentan	1.01716	1.01685	1.00822	0.956504	1.01947	1.0152
Maprotiline HCl	0.967181	0.959829	1.01576	0.984324	1.02269	0.982317
Medetomidine HCl	1.00748	1.01893	0.982155	0.994942	0.995119	1.03142
Medroxyprogesterone acetate	1.03158	1.00354	1.0225	0.944732	1.01425	0.953321
Megestrol Acetate	0.999529	1.014	1.08708	0.978073	1.08506	0.968329
Memantine HCl	0.996997	0.982125	0.981197	1.00487	0.989487	1.03416
Methscopolamine	1.02781	1.03701	1.09997	1.04866	1.04388	1.01595
MetoclopraMide HCl	1.0477	1.0091	1.09105	1.03787	1.03506	1.02354
Metoprolol Tartrate	1.01339	0.97964	1.00778	0.987358	0.997252	0.999096
MI-136	0.930713	0.834232	0.905936	0.833044	1.00632	0.895227
Mianserin HCl	1.02771	1.05847	1.12097	1.06607	1.08952	1.01816
Mifepristone	1.02899	0.989468	1.0241	1.00338	0.998311	0.961715
Mirabegron	1.02048	1.00604	1.11199	1.04136	1.06713	1.01606
MK-801 (Dizocilpine)	1.03396	1.05365	1.09188	1.03018	1.06428	0.99775
Mosapride Citrate	1.0284	1.01747	1.09199	1.038	1.01619	1.01309
MPEP	1.04978	1.02975	1.09812	1.02743	1.0518	0.998786
MRS 2578	1.02046	1.02511	1.08113	1.02374	1.06752	1.02251
Naftopidil	1.04004	1.02477	1.081	1.0123	1.07224	1.00496
Naftopidil DiHCl	1.02042	0.994882	1.02039	0.978406	1.04808	0.983475
Naloxone HCl	1.04313	1.01555	1.07914	1.04935	1.04825	1.03274
Naltrexone HCl	1.02919	1.03751	1.09015	1.04535	1.05949	1.04969
Naphazoline HCl	1.04747	1.02588	1.11239	1.03693	1.06988	1.01894
Naratriptan	1.02112	1.03742	1.04469	1.03857	1.05781	0.993522
Nebivolol	0.873927	0.804955	0.879874	0.881611	0.853439	0.938039
Nefiracetam	1.01693	1.03329	1.05761	1.04825	1.02608	1.00295
Nepicastat (SYN-117) HCl	1.01242	1.00261	1.0813	1.02553	1.07103	1.02138
Niflumic acid	1.02813	1.03365	1.06543	1.01436	1.04326	1.01291
Nizatidine	1.02112	1.04065	1.07127	1.04564	1.0465	1.00032
NMDA (N-Methyl-D-aspartic acid)	1.04415	1.0432	1.0927	1.07606	1.07782	1.066
NPS-2143	0.873859	0.816859	0.815108	0.808281	0.793619	0.832643
Olanzapine	1.01164	1.03402	1.08154	1.0225	1.05775	0.969606
Olopatadine HCl	1.04237	0.998652	1.10124	1.04284	1.02395	1.02297
Ondansetron HCl	1.03467	1.01751	1.08436	1.05192	1.02352	1.02534
Org 27569	1.01835	0.993826	1.0643	1.03549	1.08579	0.993781
Orphenadrine Citrate	1.02355	1.03936	1.05807	1.02711	1.07098	0.995
Otenabant (CP-945598) HCl	0.999025	1.00428	1.06438	0.990896	1.03999	1.00718
Otilonium Bromide	1.04343	0.947486	1.06762	0.939292	1.0083	1.00264
Oxybutynin chloride	1.03876	0.991608	1.09901	1.02051	1.0444	0.99933
Oxymetazoline hydrochloride	1.01427	1.03879	1.09	1.05069	1.05599	1.02333
Ozanimod (RPC1063)	0.889103	0.926638	1.00146	0.932606	0.975998	0.983692
Pancuronium dibromide	1.00362	1.01119	1.06204	1.01285	0.978286	0.989038
Paroxetine HCl	0.965484	0.911879	0.9272	0.931	0.926523	0.955467
PD128907 HCl	1.02481	1.02745	1.0641	1.08394	1.05336	1.02548
Pergolide mesylate	1.01964	1.01811	1.06188	1.02476	1.02398	0.978382
Perindopril Erbumine	1.01029	1.02565	1.06353	1.01516	1.05676	1.04255
PF-543	1.01503	0.989745	1.0128	0.969873	1.07263	1.02686
Phenoxybenzamine HCl	0.98383	1.00387	0.978054	0.997066	1.01386	1.00566
Phentolamine Mesylate	1.00806	0.964495	1.04859	0.996567	1.0393	0.982592
Phenylephrine HCl	0.995914	1.03127	1.08508	1.01306	1.01814	0.98483
Pimavanserin	0.867103	0.886842	0.935927	0.872536	0.876217	0.856386
Plerixafor 8HCl (AMD3100 8HCl)	1.02338	1.00957	1.07034	1.051	1.03204	0.985601
PNU-120596	1.0318	1.0153	1.0499	0.977166	1.05843	1.00162
Ponesimod	1.00867	1.04109	1.04101	0.996171	1.01848	0.989033
Pramipexole	1.03432	1.05033	1.10417	1.06987	1.0814	1.00573
Prasugrel	1.03182	1.03844	1.12529	1.04927	1.03224	1.02273
Pregnenolone	1.02763	1.02136	1.087	1.02163	1.04777	0.998971
Propranolol HCl	1.04224	1.02839	1.1037	1.11061	1.05763	1.01107
Prucalopride	1.04794	1.03607	1.07218	1.02419	1.0585	1.01451
PRX-08066 Maleic acid	0.987701	0.88493	0.875237	0.879445	0.964201	0.839001
Pyridostigmine Bromide	1.04866	1.02986	1.07494	1.04144	1.03858	0.997403
Quetiapine Fumarate	1.01739	1.01911	1.07023	1.02742	1.06683	1.04166
Racecadotril	1.01566	1.01527	1.07226	1.04406	1.08321	1.0075
Raloxifene HCl	0.95656	0.930718	0.931103	0.820056	0.996306	0.995968
Ramelteon	1.0265	1.05108	1.10429	1.05457	1.05753	1.02694
Ranitidine	1.01439	1.03652	1.10233	1.06508	1.02873	1.03072
Reversine	0.689458	0.643414	0.650173	0.648453	0.677497	0.661666
Rimonabant	1.0037	0.986594	1.06563	0.97889	1.038	0.952882
Ritodrine HCl	0.974666	1.01144	1.09661	1.06706	1.11111	1.02321
Rivastigmine Tartrate	1.02935	1.04386	1.075	1.05628	1.05783	1.02089
Rocuronium Bromide	1.02455	1.02611	1.09889	1.07445	1.05239	1.03105
Rotigotine	1.0284	0.991535	1.07544	1.05226	1.07939	0.984295
Rotundine	0.996853	1.02061	1.10988	1.03122	1.03718	0.992295
Roxatidine Acetate HCl	1.0252	1.0206	1.06865	1.03619	1.04237	0.990924
RS-127445	0.99865	1.00074	1.07636	1.03071	1.06644	1.02815
Rupatadine Fumarate	1.05185	0.972172	1.05012	0.974202	1.02738	0.965745
Salmeterol Xinafoate	0.8323	0.874982	0.877419	0.905378	0.992609	0.950344
SANT-1	0.991784	1.02345	1.07933	0.979594	1.0453	1.04357
SB225002	0.687929	0.830135	0.734137	0.763018	0.66064	0.798379
SB269970 HCl	1.017	1.01852	1.06203	1.03555	1.0489	1.00473
SB271046	1.04677	0.963698	1.02737	0.976429	1.0468	0.996748
SB-334867	1.01879	0.999722	1.07083	1.02187	0.996272	1.05406
SB408124	0.936061	0.951472	0.976754	0.963381	0.957562	1.00235
SB742457	1.03332	1.01034	1.08103	0.989977	1.05391	0.997076
SCH58261	1.00375	0.781408	0.939611	0.990235	0.902433	0.665994
Scopine	1.06969	1.05426	1.07611	1.05503	1.05265	1.02578
Scopolamine HBr	1.03023	1.04021	1.07525	1.04989	1.08645	1.01149
Sertraline HCl	0.918475	0.907251	0.971973	0.934811	0.980714	0.962764
Silodosin	1.04265	1.05409	1.10324	1.05853	1.09854	1.02867
Sitaxentan sodium	1.03577	1.03691	1.07863	1.06029	1.06653	1.04024
Solifenacin succinate	1.02206	1.04977	1.10209	1.04966	1.07232	1.02623
Sotagliflozin (LX4211)	1.00785	0.995941	1.06004	1.01977	1.1032	1.02238
Sotalol	1.03132	1.04542	1.08907	1.04779	1.07379	1.02927
Sumatriptan Succinate	1.02306	1.03458	1.09847	1.04711	1.05702	1.03675
Suvorexant (MK-4305)	1.02475	0.955171	1.05225	1.01759	1.04171	0.995004
Synephrine	0.99312	1.04505	1.06095	1.05225	1.07051	1.02816
Synephrine HCl	0.99266	1.05209	1.11285	1.05211	1.06885	1.00606
Tamoxifen Citrate	0.958237	0.95174	0.896213	0.850514	0.981876	0.938199
Terazosin	0.99883	0.99839	1.06774	1.01722	1.00613	1.03102
Terazosin HCl	1.02074	1.03518	1.09226	1.02097	1.10402	1.02846
Terbutaline Sulfate	1.00793	1.03655	1.00834	0.994402	1.01968	1.0144
Tetrahydrozoline HCl	1.0111	1.02557	1.07395	1.03412	1.01601	1.0156
Tianeptine sodium	1.0214	1.04854	1.08862	1.06383	1.02103	1.01262
Ticagrelor	0.975452	0.974839	0.984481	0.922172	0.967988	0.994537
Timolol Maleate	1.03208	1.03787	1.10533	1.03548	1.0578	1.01791
Tiotropium Bromide hydrate	1.04629	1.02592	1.11618	1.05406	1.03933	1.01861
Tizanidine HCl	1.01818	1.01934	1.06541	1.02335	1.00676	1.0039
Tolazoline HCl	1.04502	1.0536	1.09872	1.06169	1.09753	1.01979
Tolterodine tartrate	1.02927	1.03574	1.12226	1.03817	1.05964	0.971623
Toremifene Citrate	0.941465	0.907631	0.9453	0.893487	0.976583	0.980025
Trimebutine	0.971969	0.983752	0.976588	0.980578	1.00055	1.02947
Tripelennamine HCl	1.04522	1.02805	1.10722	1.05853	1.03907	1.02774
Tropicamide	1.01802	1.01196	1.0931	1.04882	1.07258	1.00885
Tropisetron	1.02687	1.02008	1.08896	1.01625	1.05741	0.976419
Trospium chloride	1.03761	1.06167	1.11305	1.06051	1.0916	1.0042
Urapidil HCl	1.02339	1.03656	1.09754	1.03179	1.09142	1.04497
Venlafaxine	0.983465	0.994012	0.974313	0.98186	1.0076	0.971529
Vismodegib (GDC-0449)	1.02769	0.996717	1.08147	1.03429	1.02819	1.02728
Vorapaxar	1.00789	0.965719	1.04062	0.946779	0.982564	0.944244
Vortioxetine (Lu AA21004) HBr	0.878618	0.885157	0.912173	0.865243	0.929318	0.871649
VU 0357121	1.0168	1.0111	1.06264	1.01774	1.05188	1.01331
VU 0361737	1.05089	1.00927	1.07153	1.01401	1.04696	0.978517
VU 0364770	1.02747	1.023	1.05648	1.02241	1.04444	1.01121
VUF 10166	0.970465	0.985642	1.0054	0.997149	1.00777	0.987192
WAY-100635 Maleate	1.02675	0.99338	1.06094	1.01674	1.04032	0.975776
WZ811	1.02272	1.04087	1.08388	1.02395	1.04243	1.01038
Xylazine HCl	1.02051	1.04268	1.11897	1.04117	1.06787	1.01411
Zibotentan (ZD4054)	1.03197	1.01104	1.07009	1.02318	1.03644	0.957511
ZM241385	1.02557	0.973077	1.02696	1.01246	0.956297	0.821523
Zolmitriptan	1.05816	1.05044	1.09496	1.06175	1.06627	1.03205
Tapentadol	0.986189	1.00336	1.00869	1.00537	1.00183	1.00774
Chlorpromazine Hydrochloride	0.985432	0.989247	0.991494	1.00274	1.01873	0.993787
Buspirone hydrochloride	1.00116	1.00662	1.02378	1.01343	1.02976	1.01177
Acamprosate calcium	0.994698	1.00008	1.01295	1.0069	1.02657	1.01433
Brexpiprazole	0.999764	0.990316	1.05116	1.03638	1.02457	1.02883
Droperidol	1.01582	0.991673	1.04014	1.03362	1.06556	1.02218
Dipyridamole	0.969739	0.962158	1.11849	1.04102	1.04647	1.05382
Cilastatin sodium	1.00408	1.01933	1.04557	1.0263	1.03116	1.00763
HOE 140	1.01328	1.01924	1.05528	1.02765	1.03858	1.03679
Apremilast	1.00382	1.02596	1.03809	1.00862	1.05051	1.01918
Pemirolast Potassium	1.04658	1.03911	1.05322	1.03781	1.05005	1.03128
Glycine	1.03585	1.0341	1.05455	1.0288	1.05949	1.03396
Milrinone	1.03958	1.03401	1.05069	1.02887	1.06954	1.02193
Topiramate	1.0347	1.04516	1.04922	1.02012	1.03594	1.02467
Pasireotide	1.03244	1.0317	1.04466	1.02158	1.05301	1.02833
ergotamine	1.02553	1.00458	1.0309	1.01035	1.06282	1.01595
Antazoline hydrochloride	1.02623	1.04502	1.04631	1.00832	1.05212	1.0287
lenalidomide	1.04404	1.04359	1.02717	1.01109	1.05739	1.02247
Eluxadoline	1.04159	1.0444	1.04343	1.0008	1.03692	1.0245
procaine	1.03257	1.03152	1.05334	1.01769	1.07108	1.01298
Cilostazol	1.04757	1.03369	1.03762	1.00394	1.06478	1.02816
Ropinirole	1.03168	1.0598	1.04764	0.994173	1.0509	1.02173
Alcaftadine	1.03554	1.03	1.04486	1.00241	1.05565	1.02319
meperidine	1.03604	1.04351	1.03776	0.991624	1.06377	1.01951
Gabapentin	1.03875	1.04283	1.03678	1.00321	1.07596	1.02931
Pentoxifylline	1.03705	1.04469	1.02844	1.00253	1.04957	1.02048
Ambrisentan	1.05301	1.03599	1.04902	1.0063	1.0629	1.03095
Ciclesonide	0.995722	1.02818	0.999102	0.946914	1.05493	0.954666
Dihydroergotamine mesylate	0.986258	1.02281	1.00999	0.974249	1.05502	0.946734
Fluticasone propionate	0.973483	1.04159	1.03795	0.985214	1.04717	0.915478
L-DOPA	1.04581	1.04573	1.04226	0.986826	1.05172	1.0323
Loxapine	1.03964	1.02877	1.02528	0.995257	1.05924	1.02481
inamrinone	1.03748	1.06233	1.03302	0.993606	1.05447	1.02669
Primidone	1.04021	1.03292	1.0196	0.981685	1.05977	1.02657
Desipramine hydrochloride	1.02622	1.01814	0.996655	0.984895	1.05668	1.01541
Alvimopan	1.02861	1.03127	1.03391	0.994553	1.04026	1.02382
Iloperidone	1.04037	1.0324	1.02265	0.978865	1.0724	0.990607
Dobutamine hydrochloride	1.02097	1.03939	1.01133	0.991778	1.06941	1.02872
(R)-(-)-Apomorphine hydrochloride	1.02562	0.976684	0.962785	0.932777	1.04297	0.965066
Valsartan	1.03826	1.04417	1.01702	0.97379	ND	1.01957
Difluprednate	0.974588	1.03152	1.01826	0.975696	1.03534	0.93857
carbinoxamine	1.0375	1.03908	1.03653	0.998906	1.0599	1.02626
Felbamate	1.03825	1.03238	1.0245	1.00879	1.04831	1.03477
Dextromethorphan hydrobromide	1.03568	1.0301	1.03674	1.01198	1.05918	1.0189
Nedocromil	1.02926	1.04696	1.03976	1.02499	1.04875	1.02443
Methylergometrine maleate	1.03306	1.05831	1.0492	1.01052	1.05372	1.04323
10-DEBC hydrochlorid	1.04247	1.05658	0.995097	1.03863	1.05012	1.03678
Paliperidone	1.04833	1.05174	1.02481	0.980163	1.05807	1.02374
Perphenazine	1.04084	1.02895	1.03388	0.9832	1.04491	1.0056
molindone	1.0507	1.05605	1.04487	1.01011	1.05012	1.0254
Cimetidine	1.03571	1.0447	1.05467	1.02501	1.05203	1.02172
Ziprasidone hydrochloride	1.0288	1.03313	1.05949	0.993193	1.04888	0.999549
Perampanel	1.029	1.01675	1.04636	1.01386	1.04712	1.02562
Irbesartan	1.04349	1.05704	1.06952	1.03072	1.06648	1.04438
Mepyramine maleate	1.05348	1.05014	1.0644	1.03026	1.05398	1.05277
Cabergoline	1.04278	1.04581	1.05257	1.00842	1.05142	1.03245
Eprosartan mesylate	1.04072	1.05088	1.05628	1.02159	1.06131	1.03331
Fluphenazine dihydrochloride	1.02581	1.02931	1.02248	1.01474	1.05151	1.02259
methoxamine	1.0458	1.049	1.06998	1.01501	1.04502	1.05182
Haloperidol hydrochloride	1.04159	1.03968	1.06516	1.03097	1.04794	1.00543
Zileuton	1.04059	1.0486	1.067	1.03753	1.05255	1.03697
Cariprazine	1.02372	1.01571	1.03849	1.01686	1.0488	1.01357
Roflumilast	0.965686	1.0372	1.04795	1.03004	1.07029	1.01454
trans-Triprolidine hydrochloride	1.02588	1.03071	1.05178	1.02535	1.05409	1.03115
Budesonide	0.970822	1.02817	0.979687	0.901073	1.02867	0.911763
Tolvaptan	1.00733	1.02351	1.02609	1.00301	1.02683	1.01768
Naloxegol	0.991139	1.01858	0.996548	1.00231	1.01351	1.00913
lanreotide	0.985519	1.02335	1.00183	1.0003	1.00736	1.01264
Pimozide	0.991302	0.959297	0.990594	0.974367	1.00719	0.971971
Desmopressin	1.00884	1.02283	0.999382	0.995032	1.01036	1.01632

## Sheet: GR50
Drug/Compound	231	468	BT474-LTR	BT474-P	SKBR3-LTR	SKBR3-P
Amisulpride
Hesperetin
Fluoxetine HCl
Amfebutamone HCl
Naftopidil DiHCl					-3.13276
Estriol
Venlafaxine
Phenoxybenzamine HCl
Nebivolol	-5.54568	-5.62478	-5.5703	-5.48139	-5.37
L-Adrenaline
Toremifene Citrate		-5.37168	-4.75918
Clomifene citrate	-5.32149	-5.32529	-5.47694	-5.75891	-5.27255	-5.36996
Metoprolol Tartrate
NPS-2143	-5.49697	-5.59595	-5.55276	-5.62649		-5.56349
Tamoxifen Citrate		-5.16663	-5.39167	-5.48815	-4.6255
JTC-801	-5.78917	-5.80347	-5.6901	-5.8344	-5.62945	-5.69575
Memantine HCl
BRL-54443
Trimebutine
VUF 10166
Epinephrine HCl
Perindopril Erbumine
Benztropine mesylate
Vismodegib (GDC-0449)
Pergolide mesylate
Cisatracurium Besylate
Diphemanil Methylsulfate
Niflumic acid
Ifenprodil Tartrate
Vorapaxar				-5.21262
Cyclizine 2HCl
17-Hydroxyprogesterone
Terazosin
Suvorexant (MK-4305)
Ozanimod (RPC1063)	-5.60115	-5.31551	-4.936	-5.33591	-5.28872
Aniracetam
(+)-Matrine
Fluvoxamine maleate
Benserazide HCl
Ondansetron HCl
Gallamine Triethiodide
Zibotentan (ZD4054)
Racecadotril
Pyridostigmine Bromide
Dopamine HCl
Ranitidine
Isoprenaline HCl
Dapoxetine HCl
5-hydroxymethyl Tolterodine (PNU 200577, 5-HMT, 5-HM)						-3.32896
Aripiprazole		-5.62073	-5.33528	-5.42425
Canagliflozin
Cyproheptadine HCl
BML-190
Ivabradine HCl
Prucalopride
Naloxone HCl
Lisinopril
Altrenogest
ADL5859 HCl
Mirabegron
Naftopidil
Tetrahydrozoline HCl
Rimonabant				-4.82925
Lorcaserin HCl
Sotagliflozin (LX4211)
Bosentan
Bithionol
Fingolimod (FTY720) HCl	-5.63308	-5.51814	-5.36942	-5.54939		-5.44404
FLI-06	-5.60796	-5.53347	-5.11548	-5.61032	-5.52819	-5.51423
EPI-001
Asenapine
Synephrine
Lidocaine
Bupivacaine HCl
Rocuronium Bromide
Hexestrol
Naratriptan
Scopolamine HBr
Silodosin
Ritodrine HCl
Acetylcholine Chloride
Medroxyprogesterone acetate						-0.122812
Roxatidine Acetate HCl
WAY-100635 Maleate
Methscopolamine
GW842166X
Orphenadrine Citrate
MRS 2578
Rivastigmine Tartrate
(-)-MK 801 Maleate
Dexmedetomidine
Fosinopril Sodium
Atomoxetine HCl
Fulvestrant				-5.57556
Acebutolol HCl
Bazedoxifene HCl	-5.45497	-5.50679	-5.32715	-5.754	-5.37586	-5.26578
Sertraline HCl	-5.41765	-5.43096	-5.44254	-5.40307	-5.33097	-5.07701
Sitaxentan sodium
Desvenlafaxine Succinate
SCH58261		-5.98849			-3.6718	-6.52564
Rotigotine
Fluphenazine (dihydrochloride)		-5.3748		-5.26209
NMDA (N-Methyl-D-aspartic acid)
SB-334867
L755507	-5.29136	-5.62137	-5.22677	-3.945
Cetirizine DiHCl
Rotundine
Loratadine					-4.91916
Bethanechol chloride
Alfuzosin HCl
Loperamide HCl		-5.42002	-5.46742	-5.58492
Irbesartan
Sotalol
Allopurinol
Scopine
Chlorpheniramine Maleate
Phenylephrine HCl
Nizatidine
BRL-15572
Formoterol Hemifumarate
VU 0357121
Terazosin HCl
SB271046
Betaxolol
VU 0361737
Indacaterol Maleate		-5.2835		-5.27454
Plerixafor 8HCl (AMD3100 8HCl)
Eletriptan HBr
Raloxifene HCl		-5.34822	-5.34294	-5.53267
Desloratadine
Atropine
Escitalopram Oxalate
Bepotastine Besilate
Desvenlafaxine
ZM241385						-5.56212
Bambuterol HCl
Chlorotrianisene
SANT-1
Reversine		-6.51833	-6.40501	-6.73593	-6.61381	-6.76888
PRX-08066 Maleic acid		-5.31913	-5.59558	-5.58858		-5.72746
Megestrol Acetate
Synephrine HCl
Gestodene
Clonidine HCl
Clopidogrel
Olanzapine
Org 27569
Xylazine HCl
Zolmitriptan
Tiotropium Bromide hydrate
Betaxolol hydrochloride (Betoptic)
Brompheniramine hydrogen maleate
Tropisetron
ADX-47273
Ketotifen Fumarate
MPEP
Lafutidine
MK-801 (Dizocilpine)
Detomidine HCl
SB742457
Oxybutynin chloride
Solifenacin succinate
Amitriptyline HCl
Dienogest
Hyoscyamine
LDE225 (NVP-LDE225,Erismodegib)	-5.50359	-5.49542		-5.56687
Guanabenz Acetate
Otilonium Bromide		-5.35492		-5.47305
Histamine 2HCl
ICI-118551
Carteolol HCl
Atipamezole hydrochloride
BMS-833923	-5.43201	-5.55455	-5.86854	-5.58283	-5.51206	-5.48861
SB225002	-6.33319	-5.70221	-6.1311	-6.02345	-6.2554	-5.81878
Otenabant (CP-945598) HCl
Doxazosin Mesylate
Forskolin
Drospirenone
Clozapine
Sumatriptan Succinate
Olopatadine HCl
AM1241
Maprotiline HCl		-5.30144		-5.06771
Estrone
Trospium chloride
Carvedilol		-5.44369		-5.09953
Mifepristone
Tropicamide
BMY 7378
Urapidil HCl
Ciproxifan
Famotidine
IEM 1754 dihydrobroMide
Almotriptan Malate
JNJ-7777120
Darifenacin HBr
Tripelennamine HCl
Adrenalone HCl
Prasugrel
Homatropine Bromide
Almorexant HCl				-4.99997
Decamethonium Bromide
Bosentan Hydrate
Timolol Maleate
Pimavanserin	-5.48636	-5.40906	-5.46196	-5.57276	-5.66329	-5.578
MetoclopraMide HCl
Atipamezole
ABC294640
MI-136	-5.33218	-5.71876	-5.50355	-5.68302	-5.26908	-5.40555
Vortioxetine (Lu AA21004) HBr	-5.503	-5.47101	-5.4812	-5.5498	-5.60419	-5.5228
Etomidate
Equol
Mianserin HCl
Pramipexole
Tianeptine sodium
Oxymetazoline hydrochloride
SB408124	-5.45287	-5.02972	-5.22173	-4.98469
Naphazoline HCl
Quetiapine Fumarate
Tolterodine tartrate
Cimetidine
Arecoline
Pregnenolone
Nepicastat (SYN-117) HCl
Ginkgolide A
AM251				-4.78835		-4.24246
Cilazapril Monohydrate
CTEP (RO4956371)
Naltrexone HCl
WZ811
Estradiol valerate
Flavoxate HCl
Azatadine dimaleate
Ramelteon
Hydroxyzine 2HCl
PD128907 HCl
Propranolol HCl
Rupatadine Fumarate				-4.07629
Tolazoline HCl
Ponesimod
Labetalol HCl
Etonogestrel
PF-543
4-Hydroxytamoxifen	-5.34475	-5.55237	-5.37775	-5.45759	-5.35176	-5.1136
Empagliflozin (BI 10773)
Flumazenil
Amantadine HCl
Mosapride Citrate
Domperidone		-5.15467	-4.98837
Tizanidine HCl
Pancuronium dibromide
Dapagliflozin
Epinephrine Bitartrate
Chlorprothixene		-5.16951		-4.76131
Azelastine HCl
Clemastine Fumarate		-5.30554	-4.90465	-5.28406
PNU-120596
Nefiracetam
RS-127445
Phentolamine Mesylate
SB269970 HCl
Duloxetine HCl		-5.51326		-5.50083
VU 0364770
Levosulpiride
Paroxetine HCl	-5.15784	-5.47574	-5.55518	-5.31076	-5.26421	-5.19108
Ethynodiol diacetate				-5.05765
Terbutaline Sulfate
Fexofenadine HCl
Cinacalcet HCl	-5.35572	-5.3822	-5.44055	-5.39927	-5.68057	-5.39892
Aclidinium Bromide
Fesoterodine Fumarate
Ticagrelor
Medetomidine HCl
Levodropropizine
5-Iodotubercidin	-6.13306	-5.98771	-6.20271	-6.20633	-6.28363	-6.3202
Salmeterol Xinafoate	-5.51206	-5.48667	-5.48468	-5.37964
Fluoxymesterone
BAF312 (Siponimod)
BQ-123
Macitentan
