# Supplementary material for: Screening of GPCR drugs for repurposing in breast cancer
Source: Front Pharmacol. 2022 Dec 6;13:1049640. doi: 10.3389/fphar.2022.1049640 (PMC9763283; doi:10.3389/fphar.2022.1049640)
Supplement: Supplementary file 7 [file Table1.XLSX]

## Sheet: GPCR-targeted compounds
Drug/Compound	Source	Catalog no.	smiles	Growth Rate Inhibition (AUC)								Ligand Classification
				TNBC-1	TNBC-2	HER2+BC Resistant-1	HER2+BC Sensitive-1	HER2+BC Resistant-2	HER2+BC Senitive-2	GPCR Target	Ligand Class
				MDA-MB-231	MDA-MB-468	BT474-LTR	BT474-P	SKBR3-LTR	SKBR3-P			5-HT1A	5-HT1B	5-HT1D	5-HT1E	5-HT1F	5-HT2A	5-HT2B	5-HT2C	5-HT4	5-HT5A	5-HT6	5-HT7	A1	A2A	A2B	A3	ACRK3	AT1	B1	B2	CaS	CB1	CB2	CCR4	CXCR2	CXCR4	D1	D2	D3	D4	D5	ETA	ETB	GPER	GPRC6	GPR18	GPR55	H1
4-hydroxytamoxifen	Selleck	S7827	CCC(c1ccccc1)=C(c2ccc(O)cc2)c3ccc(OCCN(C)C)cc3	0.93546	0.896378	0.936339	0.865229	0.934413	0.979201	GPER	agonist																																		agonist
(R)-(-)-Apomorphine hydrochloride	Tocris	2073	[Cl-].CN1CCc2cccc3c2[C@H]1Cc4ccc(O)c(O)c34.[H+]	1.02562	0.976684	0.962785	0.932777	1.04297	0.965066	D1, D2, D3, α2A,5-HT1A, D5,D4 α2B, α2C, 5HT2C, 5HT2A, 5HT2B,	agonist, partial agonist, antagoinst	partial agonist					antagonist	antagonist	antagonist																			agonist	partial agonist	partial agonist	partial agonist	partial agonist
Acebutolol HCl	Selleck	S4010	[H+].[Cl-].CCCC(=O)Nc1ccc(OCC(O)CNC(C)C)c(c1)C(C)=O	1.02788	1.02953	1.1073	1.04586	1.06724	1.0416	β1	antagonist
Acetylcholine Chloride	Selleck	S1805	[Cl-].CC(=O)OCC[N+](C)(C)C	1.0374	1.04241	1.08939	1.03388	1.04746	1.01983	M1 , M2 , M3 , M4 , M5	agonist
Aclidinium Bromide	Selleck	S4031	[Br-].OC(C(=O)OC1C[N+]2(CCCOc3ccccc3)CCC1CC2)(c4sccc4)c5sccc5	1.02711	1.03272	0.997451	1.00638	1.02177	0.988279	M1 , M2 , M3, M4, M5	antagonist
ADL5859 HCl	Selleck	S1139	Cl.CCN(CC)C(=O)c1ccc(cc1)C2=CC3(CCNCC3)Oc4cccc(O)c24	1.031	1.04283	1.07043	1.04564	1.09533	1.02708	μ,κ ,delta	agonist
ADX-47273	Selleck	S2690	Fc1ccc(cc1)C(=O)N2CCC[C@@H](C2)c3onc(n3)c4ccc(F)cc4	1.01356	1.03787	1.07475	1.01825	1.11389	1.00843	mGlu5	agonist
Alcaftadine	MCE	HY-17039	CN1CCC(=C2c3ncc(C=O)n3CCc3ccccc23)CC1	1.03554	1.03	1.04486	1.00241	1.05565	1.02319	H1	antagonist																																						antagonist
Alfuzosin HCl	Selleck	S1409	[H+].[Cl-].COc1cc2nc(nc(N)c2cc1OC)N(C)CCCNC(=O)C3CCCO3	1.03824	1.03668	1.08695	1.03286	1.03696	1.00666	α1A, α1B , α1D	antagonist
Almorexant HCl	Selleck	S2160	Cl.CNC(=O)[C@H](N1CCc2cc(OC)c(OC)cc2[C@@H]1CCc3ccc(cc3)C(F)(F)F)c4ccccc4	1.01472	1.0026	1.07397	0.97627	0.987601	0.977089	OX1 , OX2	antagonist
Alvimopan	MCE	HY-13243	C(=O)(CNC(=O)[C@@H](Cc1ccccc1)CN1C[C@@H]([C@](CC1)(C)c1cc(ccc1)O)C)O	1.02861	1.03127	1.03391	0.994553	1.04026	1.02382	μ,κ ,delta	antagonist
AM1241	Selleck	S1544	CN1CCCCC1Cn2cc(C(=O)c3cc(ccc3I)[N+]([O-])=O)c4ccccc24	0.987448	0.9716	1.00503	0.976531	1.01989	0.99786	CB2	agonist																							agonist
AM251	Selleck	S2819	Cc1c(nn(c2ccc(Cl)cc2Cl)c1c3ccc(Cl)cc3)C(=O)NN4CCCCC4	1.02005	1.01679	1.07926	0.959515	0.973449	1.01772	CB1, GPR55, GPR18	agonist/partial agonist/antagpnist																						antagonist														parital agonist	agonist
Ambrisentan	MCE	HY-13209	COC(C(Oc1nc(C)cc(C)n1)C(O)=O)(c2ccccc2)c3ccccc3	1.05301	1.03599	1.04902	1.0063	1.0629	1.03095	ETA , ETB	antagonist																																antagonist	antagonist
Amisulpride	Selleck	S1280	CCN1CCCC1CNC(=O)c2cc(c(N)cc2OC)[S](=O)(=O)CC	0.988114	1.00844	0.984689	1.00751	0.975473	1.01795	D2,D3	antagonist																												antagonist	antagonist
Amitriptyline HCl	Selleck	S3183	Cl.CN(C)CCC=C1c2ccccc2CCc2ccccc12	1.0251	0.997193	1.08432	1.02882	1.09117	0.982531	H1 , M1 , M2 , M3 , M4 , M5 , 5-HT6, 5HT-2A, 5HT-2C, 5HT-7, LPA1	antagonist						antagonist		antagonist			antagonist	antagonist																										antagonist
Antazoline hydrochloride	Tocris	0791	[H+].[Cl-].C1CN=C(CN(Cc2ccccc2)c3ccccc3)N1	1.02623	1.04502	1.04631	1.00832	1.05212	1.0287	H1	antagonist																																						antagonist
Arecoline	Selleck	S2614	[H+].[Br-].COC(=O)C1=CCCN(C)C1	1.03086	0.987732	1.06419	1.03556	1.03489	1.01935	M1 , M2 , M3 , M4, M5	agonist
Aripiprazole	Selleck	S1975	Clc1cccc(N2CCN(CCCCOc3ccc4CCC(=O)Nc4c3)CC2)c1Cl	0.988121	0.863408	0.955435	0.924459	0.995817	0.970818	5-HT1A, 5-HT1B, 5-HT1D, 5-HT2A, 5-HT2C, D2, D4, H1, 5-HT7, 5-HT6	partial agonist, antagonist	partial agonist	agonist	agonist			partial agonist		partial agonist			antagonist	partial agonist																partial agonist		antagonist								antagonist
Asenapine	Selleck	S1283	CN1CC2C(C1)c3cc(Cl)ccc3Oc4ccccc24.OC(=O)C=CC(=O)O	1.02242	0.958768	1.064	1.00996	0.992709	0.97529	5-HT2A, H1, D2 5-HT1D, 5-HT1A, 5-HT1B,5-HT1E	antagonist agonist	agonist	agonist	agonist	agonist		antagonist																						antagonist										antagonist
Atropine	Selleck	S2130	CN1C2CCC1CC(C2)OC(=O)C(CO)c3ccccc3	1.02658	1.03566	1.10717	1.03691	1.0855	1.02677	M1 , M2 , M3 , M4 , M5, α2A	antagonist
Azatadine dimaleate	Selleck	S3186	CN1CCC(=C2c3ccccc3CCc4cccnc24)CC1.OC(=O)C=CC(=O)O.OC(=O)C=CC(=O)O	1.05172	1.05347	1.11552	1.07298	1.01503	1.02414	H1	antagonist																																						antagonist
Azelastine HCl	Selleck	S2552	[H+].[Cl-].CN1CCCC(CC1)N2N=C(Cc3ccc(Cl)cc3)c4ccccc4C2=O	1.02059	0.984738	1.05549	1.0119	1.023	0.938493	H1	antagonist																																						antagonist
BAF312 (Siponimod)	Selleck	S7179	CCc1cc(ccc1CN2CC(C2)C(O)=O)C(C)=NOCc3ccc(C4CCCCC4)c(c3)C(F)(F)F	1.0057	0.960987	0.989167	1.01231	0.968231	0.989851	S1P1, S1P5, S1P4, S1P3	agonist
Bepotastine Besilate	Selleck	S3037	OC(=O)CCCN1CCC(CC1)OC(c2ccc(Cl)cc2)c3ccccn3.OS(=O)(=O)c4ccccc4	1.03285	1.03315	1.0864	1.0344	1.05558	0.991944	H1	antagonist																																						antagonist
Betaxolol	Selleck	S2091	[H+].[Cl-].CC(C)NCC(O)COc1ccc(CCOCC2CC2)cc1	1.0471	1.00918	1.0657	1.00596	1.0662	0.996323	β1, β2	antagonist
Betaxolol hydrochloride (Betoptic)	Selleck	S1827	[H+].[Cl-].CC(C)NCC(O)COc1ccc(CCOCC2CC2)cc1	1.05079	1.0449	1.10311	1.01577	1.06234	0.980473	β1, β2	antagonist
Bethanechol chloride	Selleck	S2455	[Cl-].CC(C[N+](C)(C)C)OC(N)=O	1.03424	1.04066	1.10789	1.05333	1.0673	1.03389	M1 , M2 , M3 , M4, M5	agonist
BMS-833923	Selleck	S7138	CNCc1ccc(C)c(NC(=O)c2ccc(Nc3nc(c4ccccc4)c5ccccc5n3)cc2)c1	0.876613	0.856062	1.07885	0.85263	0.914023	0.876168	SMO	antagonist
BMY 7378	Selleck	S2691	[H+].[H+].[Cl-].[Cl-].COc1ccccc1N2CCN(CC2)CCN3C(=O)CC4(CCCC4)CC3=O	1.02517	1.01659	1.10804	1.02771	1.09875	0.981542	α1D, α1A, α1B, 5-HT1A	antagonist, partial agonist	parital agonist
Bosentan	Selleck	S4220	COc1ccccc1Oc2c(N[S](=O)(=O)c3ccc(cc3)C(C)(C)C)nc(nc2OCCO)c4ncccn4	1.02566	1.03167	1.08221	1.03495	1.05264	1.01916	ETB ,ETA	antagonist																																antagonist	antagonist
Bosentan Hydrate	Selleck	S3051	O.COc1ccccc1Oc2c(N[S](=O)(=O)c3ccc(cc3)C(C)(C)C)nc(nc2OCCO)c4ncccn4	1.03648	1.01318	1.08764	1.04499	1.05917	1.0135	ETB, ETA	antagonist																																antagonist	antagonist
BQ-123	Selleck	S7883	CC(C)C[C@@H]1NC(=O)[C@H](NC(=O)[C@@H]2CCCN2C(=O)[C@@H](CC(O)=O)NC(=O)[C@@H](Cc3c[nH]c4ccccc34)NC1=O)C(C)C	0.988157	0.995668	1.01625	0.982799	1.03362	1.01229	ETA	antagonist																																antagonist
Brexpiprazole	MCE	HY-15780	c1c(nc2c(c1)ccc(c2)OCCCCN1CCN(CC1)c1cccc2c1ccs2)O	0.999764	0.990316	1.05116	1.03638	1.02457	1.02883	D2	partial agonist																												partial agonist
BRL-15572	Selleck	S2677	[H+].[H+].[Cl-].[Cl-].OC(CN1CCN(CC1)c2cccc(Cl)c2)C(c3ccccc3)c4ccccc4	1.03959	0.980539	1.07358	1.03523	1.05027	0.982301	5-HT1D, 5-HT1A, 5-HT2B, 5-HT2A, 5-HT2C, 5-HT1B, 5-HT1F, 5-HT6, 5-HT1E	partial agonist; agonist	partial agonist	partial agonist	partial agonist	partial agonist	partial agonist	agonist	partial agonist	partial agonist			partial agonist
BRL-54443	Selleck	S2852	CN1CCC(CC1)c2c[nH]c3ccc(O)cc23	1.00209	0.983782	0.995888	0.995696	0.996987	1.0153	5-HT1E , 5-HT1F	agonist				agonist	agonist
Brompheniramine hydrogen maleate	Selleck	S2585	CN(C)CCC(c1ccc(Br)cc1)c2ccccn2.OC(=O)\C=C/C(O)=O	1.02916	1.04177	1.09166	1.04917	1.0428	0.997648	H1	antagonist																																						antagonist
Buspirone hydrochloride	Tocris	0962	[H+].[Cl-].O=C1CC2(CCCC2)CC(=O)N1CCCCN3CCN(CC3)c4ncccn4	1.00116	1.00662	1.02378	1.01343	1.02976	1.01177	5-HT1A, 5-HT7	partial agonist, antagonist	partial agonist											antagonist
Cabergoline	Tocris	2664	CCNC(=O)N(CCCN(C)C)C(=O)C1CC2C(CC3=CNC4=CC=CC2=C34)N(C1)CC=C	1.04278	1.04581	1.05257	1.00842	1.05142	1.03245	D2, D3, 5-HT1B,5-HT2B,5-HT2C, 5-HT2A, 5-HT1D, 5-HT1A, D1, D5, D4 α1A, α2A, α2B, Α2c	agonist, antagonist						agonist	agonist																				agonist	partial agonist	partial agonist	partial agonist	agonist
carbinoxamine	Sigma	C8278	CN(C)CCOC(C1=CC=C(C=C1)Cl)C2=CC=CC=N2	1.0375	1.03908	1.03653	0.998906	1.0599	1.02626	H1	antagonist																																						antagonist
Cariprazine	MCE	HY-14763	CN(C)C(=O)N[C@H]1CC[C@H](CCN2CCN(CC2)c2cccc(Cl)c2Cl)CC1	1.02372	1.01571	1.03849	1.01686	1.0488	1.01357	D2 , D3	partial agonist																												partial agonist	partial agonist
Carteolol HCl	Selleck	S4278	[H+].[Cl-].CC(C)(C)NCC(O)COc1cccc2NC(=O)CCc12	1.04068	1.03327	1.11073	1.04522	1.10178	1.03569	β1, β2	antagonist
Carvedilol	Selleck	S1831	COc1ccccc1OCCNCC(O)COc2cccc3[nH]c4ccccc4c23	1.02568	0.937258	1.03504	0.957076	1.0669	1.00295	β1, β2	antagonist
Cetirizine DiHCl	Selleck	S1291	[H+].[H+].[Cl-].[Cl-].OC(=O)COCCN1CCN(CC1)C(c2ccccc2)c3ccc(Cl)cc3	1.0154	0.999639	1.06731	1.03196	1.03326	0.997477	H1	inverse agonist																																						inverse agonsit
Chlorpheniramine Maleate	Selleck	S1816	CN(C)CCC(c1ccc(Cl)cc1)c2ccccn2.OC(=O)\C=C/C(O)=O	1.03393	1.04448	1.12214	1.04762	1.03263	1.00837	H1	antagonist																																						antagonist
Chlorpromazine Hydrochloride	MCE	HY-B0407A	[Cl-].C[NH+](C)CCCN1c2ccccc2Sc3ccc(Cl)cc13	0.985432	0.989247	0.991494	1.00274	1.01873	0.993787	α2C, α2B, α2A, H1 , D1 , D2 , D3 , D4 , D5 , 5-HT1A , 5-HT2A , 5-HT2C , 5-HT6 , 5-HT7	antagonist, inverse agonist	antagonist					inverse agonist		antagonist			inverse agonist	inverse agonist															antagonist	antagonist	antagonist	antagonist	antagonist							antagonist
Cimetidine	Selleck	S1845	CNC(NC#N)=NCCSCc1nc[nH]c1C	1.03571	1.0447	1.05467	1.02501	1.05203	1.02172	H2	antagonist
Cimetidine	Tocris	0902	CNC(NC#N)=NCCSCc1nc[nH]c1C	1.05182	1.02908	1.11897	1.06064	1.058	1.02345	H2	antagonist
Cinacalcet HCl	Selleck	S1260	[Cl-].C[C@@H](NCCCc1cccc(c1)C(F)(F)F)c2cccc3ccccc23.[H+]	0.931198	0.896197	0.921893	0.899743	0.883062	0.909319	CaS, mGlu5	agonist																					agonist
Ciproxifan	Selleck	S2813	OC(=O)C=CC(=O)O.O=C(C1CC1)c2ccc(OCCCc3c[nH]cn3)cc2	1.0213	0.990879	1.05699	0.976037	1.06515	1.0054	H1, H2, H3, H4	antagonist																																						antagonist
Clemastine Fumarate	Selleck	S1847	C[NH+]1CCC[C@@H]1CCO[C@](C)(c2ccccc2)c3ccc(Cl)cc3.OC(=O)/C=C/C([O-])=O	1.01917	0.931977	1.02474	0.941489	0.958467	0.89826	H1	antagonist																																						antagonist
Clonidine HCl	Selleck	S2458	c1(NC2=NCCN2)c(cccc1Cl)Cl.Cl	1.04676	1.07153	1.15738	1.08457	1.06087	1.03838	α2A, α2B, α2C, α2D	partial agonist
Clopidogrel	Selleck	S1415	COC(=O)[C@@H](N1CCc2sccc2C1)c3ccccc3Cl	1.00464	1.02911	1.07123	1.05979	1.05625	1.00616	P2Y12	antagonist
Clozapine	Selleck	S2459	CN1CCN(CC1)C2=Nc3cc(Cl)ccc3Nc4ccccc24	1.04289	1.03468	1.09333	1.05959	1.07412	1.0147	α1A, α1B , α1D, H1 , H4 , D1 , D2 , D3 , D4 , D5 , 5-HT2A , 5-HT2B , 5-HT2C , 5-HT5A , 5-HT6 , 5-HT7 (5-HT1A , 5-HT1B, 5-ht1e, 5-HT1F, 5HT1D, M1)	antagonist; inverse agonist; agonist	agonist	agonist	agonist	agonist	agonist	inverse agonist	antagonist	inverse agonist		antagonist	inverse agonist	inverse agonist															antagonist	antagonist	antagonist	antagonist	antagonist							antagonist
CTEP (RO4956371)	Selleck	S2861	Cc1nc(C#Cc2ccnc(Cl)c2)c(C)n1c3ccc(OC(F)(F)F)cc3	1.02615	1.00159	1.08537	0.969102	0.968393	1.00301	mGlu5	antagonist
Cyclizine 2HCl	Selleck	S4139	[H+].[H+].[Cl-].[Cl-].CN1CCN(CC1)C(c2ccccc2)c3ccccc3	1.02698	1.01609	1.06917	1.03412	0.999862	1.01178	H1	antagonist																																						antagonist
Cyproheptadine HCl	Selleck	S2044	[H+].[Cl-].CN1CCC(CC1)=C2c3ccccc3C=Cc4ccccc24	1.02068	0.999925	1.02688	1.03354	1.08966	1.00096	H1, α1A, , α1B, 5-HT7, 5-HT6, α1D	antagonist											antagonist	antagonist																										antagonist
Darifenacin HBr	Selleck	S3144	[Br-].NC(=O)C([C@@H]1CCN(CCc2ccc3OCCc3c2)C1)(c4ccccc4)c5ccccc5.[H+]	1.02286	0.976216	1.07352	1.02866	0.985734	0.980563	M1, M2,M3, M4, M5	antagonist; inverse agonist
Desloratadine	Selleck	S4012	Clc1ccc2c(CCc3cccnc3C2=C4CCNCC4)c1	1.00306	0.988429	1.06938	0.983514	1.02671	0.997822	H1	antagonist																																						antagonist
Desmopressin	Tocris	3396	NC(CNC([C@@H](CCCNC(N)=N)NC([C@@H]1CCCN1C([C@H](CSSCCC(N[C@@H](CC2=CC=C(O)C=C2)C3=O)=O)NC([C@H](CC(N)=O)NC([C@@H](NC([C@@H](N3)CC4=CC=CC=C4)=O)CCC(N)=O)=O)=O)=O)=O)=O)=O	1.00884	1.02283	0.999382	0.995032	1.01036	1.01632	V1B, V2, V1A, OT	partial agonist; agonist
Dexmedetomidine	Selleck	S3075	CC(c1c[nH]cn1)c2cccc(C)c2C	1.04035	1.02094	1.09977	1.04084	1.03622	1.03873	α2A, α2B, α2C	partial agonist, agonist
Dihydroergotamine mesylate	Tocris	0475	CN1C[C@@H](C[C@H]2[C@H]1Cc3c[nH]c4cccc2c34)C(=O)N[C@]5(C)O[C@@]6(O)[C@@H]7CCCN7C(=O)[C@H](Cc8ccccc8)N6C5=O.C[S](O)(=O)=O	0.986258	1.02281	1.00999	0.974249	1.05502	0.946734	5-HT1B , 5-HT1D,5-HT1F,5-HT1E, 5-HT7	agonist, antagoinst		agonist	agonist	agonist	agonist							antagonist
Dobutamine hydrochloride	Tocris	0515	[H+].[Cl-].CC(CCc1ccc(O)cc1)NCCc2ccc(O)c(O)c2	1.02097	1.03939	1.01133	0.991778	1.06941	1.02872	β1	agonist
Domperidone	Selleck	S2461	Clc1ccc2N(C3CCN(CCCN4C(=O)Nc5ccccc45)CC3)C(=O)Nc2c1	1.00965	0.926173	1.00259	0.99293	1.03592	0.961963	D2, D3	antagonist																												antagonist	antagonist
Dopamine HCl	Selleck	S2529	[H+].[Cl-].NCCc1ccc(O)c(O)c1	1.01811	1.03305	1.11053	1.04033	1.06649	1.01994	D1 , D2 , D3 , D4 , D5	agonist																											agonist	agonist	agonist	agonist	agonist
Doxazosin Mesylate	Selleck	S1324	COc1cc2nc(nc(N)c2cc1OC)N3CCN(CC3)C(=O)C4COc5ccccc5O4.C[S](O)(=O)=O	0.990306	0.96628	1.06514	0.990702	1.02743	0.957918	α1A, α1B, α1D	antagonist
Droperidol	Selleck	S4096	Fc1ccc(cc1)C(=O)CCCN2CCC(=CC2)N3C(=O)Nc4ccccc34	1.01582	0.991673	1.04014	1.03362	1.06556	1.02218	D2, D3, D4, 5-HT2A	antagonist						antagonist																						antagonist	antagonist	antagonist
Duloxetine HCl	Selleck	S2084	[Cl-].CNCC[C@H](Oc1cccc2ccccc12)c3sccc3.[H+]	1.00054	0.879902	0.979816	0.892366	1.02057	0.964206	5-HT6 , 5-HT2A , 5-HT2C	antagonist						antagonist		antagonist			antagonist
Eletriptan HBr	Selleck	S3180	[H+].[Br-].CN1CCCC1Cc2c[nH]c3ccc(CC[S](=O)(=O)c4ccccc4)cc23	1.03681	1.02128	1.14037	1.03298	1.03338	1.00937	5-HT1B , 5-HT1D , 5-HT1F, 5-HT1A, 5-HT1E	agonist	agonist	agonist	agonist	agonist	agonist
Eluxadoline	MCE	HY-12247	CC1=CC(=CC(=C1CC(C(=O)N(CC2=CC(=C(C=C2)OC)C(=O)O)C(C)C3=NC=C(N3)C4=CC=CC=C4)N)C)C(=O)N	1.04159	1.0444	1.04343	1.0008	1.03692	1.0245	μ ,delta	agonist
Epinephrine Bitartrate	Selleck	S2521	CNC[C@H](O)c1ccc(O)c(O)c1.O[C@H]([C@@H](O)C(O)=O)C(O)=O	0.946065	1.02142	1.062	1.03475	1.0962	1.01408	α1A, α1B , α1D, α2A, α2B, α2C, β1, β2, β3	agonist
Epinephrine HCl	Selleck	S3061	[H+].[Cl-].CNCC(O)c1ccc(O)c(O)c1	0.965006	1.00172	1.06866	1.04426	1.03252	1.0219	α1A, α1B , α1D, α2A, α2B, α2C, β1, β2, β3	agonist
Eprosartan mesylate	Tocris	4696	CCCCc1ncc(C=C(Cc2sccc2)C(O)=O)n1Cc3ccc(cc3)C(O)=O.C[S](O)(=O)=O	1.04072	1.05088	1.05628	1.02159	1.06131	1.03331	AT1	antagonist																		antagonist
ergotamine	Sigma	1241506-150MG	CC1(C(=O)N2C(C(=O)N3CCCC3C2(O1)O)CC4=CC=CC=C4)NC(=O)C5CN(C6CC7=CNC8=CC=CC(=C78)C6=C5)C	1.02553	1.00458	1.0309	1.01035	1.06282	1.01595	5-HT1D, 5-HT2A, 5-HT2B, 5-HT2C, 5-HT6, 5-HT1F, 5-HT1E 5-HT5A	agonist, antagonist			agonist	agonist	agonist	parital agonist	parital agonist	parital agonist		antagonist	agonist
Famotidine	Selleck	S2078	NC(=Nc1nc(CSCCC(=NS(=O)(=O)N)N)cs1)N	1.01617	1.05362	1.08583	1.01622	1.08302	1.02858	H2	antagonist
Fesoterodine Fumarate	Selleck	S2240	CC(C)N(CC[C@H](c1ccccc1)c2cc(CO)ccc2OC(=O)C(C)C)C(C)C.OC(=O)\C=C\C(O)=O	1.00525	1.00775	1.00027	0.994446	0.961187	0.973466	M2, M3	antagonist
Fexofenadine HCl	Selleck	S3208	[H+].[Cl-].CC(C)(C(O)=O)c1ccc(cc1)C(O)CCCN2CCC(CC2)C(O)(c3ccccc3)c4ccccc4	1.00424	1.02536	1.00744	1.02924	1.012	1.03014	H1	antagonist																																						antagonist
Fingolimod (FTY720) HCl	Selleck	S5002	Cl.c1(ccc(cc1)CCCCCCCC)CCC(CO)(N)CO	0.829291	0.864389	0.960149	0.835523	0.81358	0.900616	S1P1, S1P5	agonist
Fluoxetine HCl	Selleck	S1333	[H+].[Cl-].CNCCC(Oc1ccc(cc1)C(F)(F)F)c2ccccc2	0.999846	1.02757	1.02939	1.02018	1.00042	1.02447	5-HT2B, 5-HT2C, 5-HT2A,5-HT6	antagonist						antagonist	antagonist	antagonist			antagonist
Fluphenazine (dihydrochloride)	Selleck	S4569	[H+].[H+].[Cl-].[Cl-].OCCN1CCN(CCCN2c3ccccc3Sc4ccc(cc24)C(F)(F)F)CC1	0.991422	0.952652	1.05919	0.966445	1.04995	0.975281	5-HT2A, 5-HT6, 5-HT7, D1, D2, D5, H1	antagonist						antagonist					inverse agonist	inverse agonist															antagonist	antagonist			antagonist							antagonist
Fluphenazine dihydrochloride?	MCE	HY-A0081	C1CN(CCN1CCCN2C3=CC=CC=C3SC4=C2C=C(C=C4)C(F)(F)F)CCO.Cl.Cl	1.02581	1.02931	1.02248	1.01474	1.05151	1.02259	5-HT2A, 5-HT6, 5-HT7, D1, D2, D5, H1	antagonist, inverse agonist, antagonist						antagonist					inverse agonist	inverse agonist															antagonist	antagonist			antagonist							antagonist
Formoterol Hemifumarate	Selleck	S2020	COc1ccc(C[C@H](C)NC[C@@H](O)c2ccc(O)c(NC=O)c2)cc1.COc3ccc(C[C@H](C)NC[C@@H](O)c4ccc(O)c(NC=O)c4)cc3.OC(=O)\C=C\C(O)=O	0.929942	1.012	1.05199	1.00589	1.09145	1.02521	β2	agonist
Fulvestrant	Selleck	S1191	C[C@]12CC[C@H]3[C@@H]([C@H](CCCCCCCCC[S](=O)CCCC(F)(F)C(F)(F)F)Cc4cc(O)ccc34)[C@@H]1CC[C@@H]2O	1.02287	0.95968	0.985818	0.777689	1.00674	0.952357	GPER	agonist																																		agonist
Gallamine Triethiodide	Selleck	S2471	[I-].[I-].[I-].CC[N+](CC)(CC)CCOc1cccc(OCC[N+](CC)(CC)CC)c1OCC[N+](CC)(CC)CC	1.03419	1.00535	1.07867	1.01824	1.03142	1.00455	M2	antagonist
Ginkgolide A	Selleck	S2026	C[C@@H]1C(=O)OC2[C@H](O)C34[C@@H]5OC(=O)[C@@]3(O[C@@H]6OC(=O)[C@H](O)[C@]46[C@@H]([C@H]5O)C(C)(C)C)[C@@]12O	1.02215	1.04792	1.17564	1.0316	1.0825	1.00567	PAF	antagonist
Guanabenz Acetate	Selleck	S4065	NC(=N)N/N=C/c1c(Cl)cccc1Cl	1.02624	1.00085	1.09905	1.02969	1.08004	1.00715	α2A, α2B, α2C	agonist
Haloperidol hydrochloride	Tocris	0931	[H+].[Cl-].OC1(CCN(CCCC(=O)c2ccc(F)cc2)CC1)c3ccc(Cl)cc3	1.04159	1.03968	1.06516	1.03097	1.04794	1.00543	H1, D1, D2, D3, D4, D5, 5-HT1A, 5-HT1D, 5-HT2A, 5-HT2B, 5-HT7	antagonist	antagonist		antagonist			antagonist	antagonist					antagonist															antagonist	antagonist	antagonist	antagonist	antagonist							antagonist
Histamine 2HCl	Selleck	S4118	Cl.Cl.NCCc1[nH]cnc1	1.02299	1.01876	1.1069	1.04929	1.04525	1.01408	H1 , H2 , H3 , H4	agonist																																						agonist
HOE 140	Tocris	3014	C1CCC2C(C1)CC(N2C(=O)C3CC4=CC=CC=C4CN3C(=O)C(CO)NC(=O)C(CC5=CC=CS5)NC(=O)CNC(=O)C6CC(CN6C(=O)C7CCCN7C(=O)C(CCCN=C(N)N)NC(=O)C(CCCN=C(N)N)N)O)C(=O)NC(CCCN=C(N)N)C(=O)O	1.01328	1.01924	1.05528	1.02765	1.03858	1.03679	B1, B2	antagonist																			antagonist	antagonist
Hydroxyzine 2HCl	Selleck	S4026	[H+].[H+].[Cl-].[Cl-].OCCOCCN1CCN(CC1)C(c2ccccc2)c3ccc(Cl)cc3	1.01425	1.03892	1.1032	1.07831	1.0508	0.994911	H1	antagonist																																						antagonist
Hyoscyamine	Selleck	S4014	CN1C2CCC1CC(C2)OC(=O)C(CO)c3ccccc3	1.03214	1.03857	1.1295	1.05999	1.04018	1.03611	M1 , M2 , M3 , M4 , M5	antagonist
ICI-118551	Selleck	S8114	[H+].[Cl-].CC(C)NC(C)C(O)COc1ccc(C)c2CCCc12	1.05515	1.05498	1.11098	1.0396	1.07357	1.01106	β2, β3	inverse agonist; antagonist
IEM 1754 dihydrobroMide	Selleck	S2860	[H+].[H+].[Br-].[Br-].NCCCCCNCC12CC3CC(CC(C3)C1)C2	1.04287	1.02967	1.07069	1.01024	1.04201	1.0271	H3, H4	agonist
Iloperidone	Selleck	S1483	COc1cc(ccc1OCCCN2CCC(CC2)c3noc4cc(F)ccc34)C(C)=O	1.04037	1.0324	1.02265	0.978865	1.0724	0.990607	5-HT1A , 5-HT6 , 5-HT7, D2	antagonist	antagonist										antagonist	antagonist																antagonist
Indacaterol Maleate	Selleck	S3083	CCc1cc2CC(Cc2cc1CC)NC[C@H](O)c3ccc(O)c4NC(=O)C=Cc34.OC(=O)\C=C/C(O)=O	0.902956	0.929722	1.00258	0.977925	1.01246	0.955138	β2, β1	agonist
Irbesartan	Selleck	S1507	CCCCC1=NC2(CCCC2)C(=O)N1Cc1ccc(cc1)c1ccccc1c1n[nH]nn1	1.04071	1.0246	1.05672	1.03255	1.01535	1.01696	AT1	antagonist																		antagonist
Irbesartan	Selleck	S1507	CCCCC1=NC2(CCCC2)C(=O)N1Cc1ccc(cc1)c1ccccc1c1n[nH]nn1	1.04349	1.05704	1.06952	1.03072	1.06648	1.04438	AT1	antagonist																		antagonist
Isoprenaline HCl	Selleck	S2566	[H+].[Cl-].CC(C)NCC(O)c1ccc(O)c(O)c1	1.04701	1.03739	1.07977	1.03922	1.03054	0.995446	β1, β2, β3	agonist
JNJ-7777120	Selleck	S2905	CN1CCN(CC1)C(=O)c2[nH]c3ccc(Cl)cc3c2	1.03509	1.03964	1.06147	1.01618	1.05496	0.992557	H4	antagonist
JTC-801	Selleck	S2722	[H+].[Cl-].CCc1ccc(OCc2ccccc2C(=O)Nc3ccc4nc(C)cc(N)c4c3)cc1	0.7134	0.717644	0.74367	0.751149	0.800476	0.778263	NOP	antagonist
Ketotifen Fumarate	Selleck	S2024	CN1CCC(CC1)=C2c3ccccc3CC(=O)c4sccc24.OC(=O)\C=C\C(O)=O	0.939142	1.0034	1.07118	1.02195	1.09808	1.01197	H1	antagonist																																						antagonist
L 755507	Selleck	S2522	CNC[C@H](O)c1ccc(O)c(O)c1	0.947791	0.877457	0.971644	0.976456	1.00914	0.979417	β3	agonist
L-Adrenaline	Selleck	S7974	CCCCCCNC(=O)Nc1ccc(cc1)[S](=O)(=O)Nc2ccc(CCNC[C@H](O)COc3ccc(O)cc3)cc2	0.921898	1.01616	1.0305	0.996473	1.02436	1.02714	α1A, α1B , α1D, α2A, α2B, α2C, β1, β2, β3	agonist
Labetalol HCl	Selleck	S4291	Cl.CC(CCc1ccccc1)NCC(O)c2ccc(O)c(c2)C(N)=O	1.0566	1.03794	1.07365	1.09609	1.06003	1.01045	α1D, β1, β2	antagonist
lanreotide	Sigma	SML0132	CC(C)C1C(=O)NC(CSSCC(C(=O)NC(C(=O)NC(C(=O)NC(C(=O)N1)CCCCN)CC2=CNC3=CC=CC=C32)CC4=CC=C(C=C4)O)NC(=O)C(CC5=CC6=CC=CC=C6C=C5)N)C(=O)NC(C(C)O)C(=O)N	0.985519	1.02335	1.00183	1.0003	1.00736	1.01264	SST2 , SST5 , SST3	agonist
LDE225 (NVP-LDE225,Erismodegib)	Selleck	S2151	CC1CN(CC(C)O1)c2ccc(NC(=O)c3cccc(c3C)c4ccc(OC(F)(F)F)cc4)cn2	0.920886	0.915393	1.04161	0.90908	1.02824	0.980502	SMO	antagonist
Levosulpiride	Selleck	S2104	CCN1CCCC1CNC(=O)c2cc(ccc2OC)[S](N)(=O)=O	1.00882	1.03139	1.05743	1.01645	1.0477	1.00825	D2 , D3, D4	antagonist																												antagonist	antagonist	antagonist
Loperamide HCl	Selleck	S2480	[H+].[Cl-].CN(C)C(=O)C(CCN1CCC(O)(CC1)c2ccc(Cl)cc2)(c3ccccc3)c4ccccc4	1.03223	0.910567	0.940128	0.881971	1.00108	0.94294	μ	agonist
Loratadine	Selleck	S1358	CCOC(=O)N1CCC(CC1)=C2c3ccc(Cl)cc3CCc4cccnc24	0.962341	0.981023	1.06412	0.990458	0.990739	1.00331	H1	antagonist																																						antagonist
Lorcaserin HCl	Selleck	S4109	[Cl-].C[C@H]1CNCCc2ccc(Cl)cc12.[H+]	1.02373	1.02931	1.09274	1.05633	1.03221	1.0255	5-HT2A ,5-HT2B,5-HT2C	agonist						agonist	agonist	agonist
Loxapine	MCE	HY-17390	CN1CCN(CC1)C2=NC3=CC=CC=C3OC4=C2C=C(C=C4)Cl	1.03964	1.02877	1.02528	0.995257	1.05924	1.02481	D2 , D3 , D4 , H1 , 5-HT2A , 5-HT2C, 5-HT6	antagonist, inverse agonist						inverse agonist		inverse agonist			inverse agonist																	antagonist	antagonist	antagonist								antagonist
Macitentan	Selleck	S8051	CCCN[S](=O)(=O)Nc1ncnc(OCCOc2ncc(Br)cn2)c1c3ccc(Br)cc3	1.01716	1.01685	1.00822	0.956504	1.01947	1.0152	ETA , ETB	antagonist																																antagonist	antagonist
meperidine	Sigma	610593_ALDRICH	CCOC(=O)C1(CCN(CC1)C)C2=CC=CC=C2	1.03604	1.04351	1.03776	0.991624	1.06377	1.01951	μ, kappa, delta	agonist
Mepyramine maleate	Tocris	0660	COc1ccc(CN(CCN(C)C)c2ccccn2)cc1.OC(=O)\C=C/C(O)=O	1.05348	1.05014	1.0644	1.03026	1.05398	1.05277	H1	antagonist																																						antagonist
methoxamine	Sigma	M6524	CC(C(C1=C(C=CC(=C1)OC)OC)O)N	1.0458	1.049	1.06998	1.01501	1.04502	1.05182	α1A, α1B, α1D	agonist
Methscopolamine	Selleck	S1978	[Br-].C[N+]1(C)C2CC(CC1C3OC23)OC(=O)C(CO)c4ccccc4	1.02781	1.03701	1.09997	1.04866	1.04388	1.01595	M1 , M3	antagonist
MetoclopraMide HCl	Selleck	S4289	Cl.CCN(CC)CCNC(=O)c1cc(Cl)c(N)cc1OC	1.0477	1.0091	1.09105	1.03787	1.03506	1.02354	D2, 5-HT4	agonist/antaonist									agonist																			antagonist
Metoprolol Tartrate	Selleck	S1856	COCCc1ccc(OCC(O)CNC(C)C)cc1.OC(C(O)C(O)=O)C(O)=O	1.01339	0.97964	1.00778	0.987358	0.997252	0.999096	β1, β2	antagonist
Mianserin HCl	Selleck	S1382	[H+].[Cl-].CN1CCN2C(C1)c3ccccc3Cc4ccccc24	1.02771	1.05847	1.12097	1.06607	1.08952	1.01816	α1A , α1B, α1D, 5-HT2A , 5-HT2B , 5-HT2C , 5-HT6 , 5-HT7	antagonist						antagonist	antagonist	inverse agonist			antagonist	antagonist
Mirabegron	Selleck	S4009	Nc1scc(CC(=O)Nc2ccc(CCNCC(O)c3ccccc3)cc2)n1	1.02048	1.00604	1.11199	1.04136	1.06713	1.01606	β1,β2, β3	agonist
molindone	Sigma	M1818_SIGMA	CCC1=C(NC2=C1C(=O)C(CC2)CN3CCOCC3)C	1.0507	1.05605	1.04487	1.01011	1.05012	1.0254	5-HT2A , H1	antagonist						antagonist																																antagonist
Mosapride Citrate	Selleck	S1385	CCOc1cc(N)c(Cl)cc1C(=O)NCC2CN(CCO2)Cc3ccc(F)cc3.OC(=O)CC(O)(CC(O)=O)C(O)=O	1.0284	1.01747	1.09199	1.038	1.01619	1.01309	5-HT4	agonist									agonist
MPEP	Selleck	S2809	Cc1cccc(n1)C#Cc2ccccc2	1.04978	1.02975	1.09812	1.02743	1.0518	0.998786	mGlu4, mGlu5	agonist, antagonist
MRS 2578	Selleck	S2855	S=C=Nc1cccc(NC(=S)NCCCCNC(=S)Nc2cccc(c2)N=C=S)c1	1.02046	1.02511	1.08113	1.02374	1.06752	1.02251	P2Y6	antagonist
Naftopidil	Selleck	S2126	COc1ccccc1N2CCN(CC2)CC(O)COc3cccc4ccccc34	1.04004	1.02477	1.081	1.0123	1.07224	1.00496	α1D	antagonist
Naftopidil DiHCl	Selleck	S1387	[H+].[H+].[Cl-].[Cl-].COc1ccccc1N2CCN(CC2)CC(O)COc3cccc4ccccc34	1.02042	0.994882	1.02039	0.978406	1.04808	0.983475	α1D	antagonist
Naloxegol	MCE	HY-A0118	COCCOCCOCCOCCOCCOCCOCCOC1CCC2(C3CC4=C5C2(C1OC5=C(C=C4)O)CCN3CC=C)O	0.991139	1.01858	0.996548	1.00231	1.01351	1.00913	μ	antagonist
Naloxone HCl	Selleck	S3066	[Cl-].Oc1ccc2C[C@H]3N(CC[C@@]45[C@@H](Oc1c24)C(=O)CC[C@@]35O)CC=C.[H+]	1.04313	1.01555	1.07914	1.04935	1.04825	1.03274	μ, kappa, delta	antagonist
Naltrexone HCl	Selleck	S2103	Cl.Oc1ccc2C[C@H]3N(CC[C@@]45[C@@H](Oc1c24)C(=O)CC[C@@]35O)CC6CC6	1.02919	1.03751	1.09015	1.04535	1.05949	1.04969	μ,κ ,delta	antagonist
Naphazoline HCl	Selleck	S2519	Cl.C1CN=C(Cc2cccc3ccccc23)N1	1.04747	1.02588	1.11239	1.03693	1.06988	1.01894	TAAR4P	agonist
Naratriptan	Selleck	S1488	[H+].[Cl-].CN[S](=O)(=O)CCc1ccc2[nH]cc(C3CCN(C)CC3)c2c1	1.02112	1.03742	1.04469	1.03857	1.05781	0.993522	5-HT1B , 5-HT1D , 5-HT1F, 5-HT1A, 5-HT1E	partial agonist; agonist	agonist	partial agonist	agonist	agonist	agonist
Nebivolol	Selleck	S1549	[H+].[Cl-].OC(CNCC(O)C1CCc2cc(F)ccc2O1)C3CCc4cc(F)ccc4O3	0.873927	0.804955	0.879874	0.881611	0.853439	0.938039	β1, β2, β3	antagonist
Nizatidine	Selleck	S1890	CNC(/NCCSCc1csc(CN(C)C)n1)=C\[N+]([O-])=O	1.02112	1.04065	1.07127	1.04564	1.0465	1.00032	H2	antagonist
NPS-2143	Selleck	S2633	CC(C)(Cc1ccc2ccccc2c1)NC[C@@H](O)COc3cccc(Cl)c3C#N	0.873859	0.816859	0.815108	0.808281	0.793619	0.832643	Cas, mGlu5, GPRC6	antagonist, agonist																					antagonist														antagonist
Olanzapine	Selleck	S2493	CN1CCN(CC1)C2=Nc3ccccc3Nc4sc(C)cc24	1.01164	1.03402	1.08154	1.0225	1.05775	0.969606	D2 , 5-HT2A , 5-HT2C , 5-HT6 , 5-HT7,H1 5-HT1F , 5-HT1B , 5-HT1D , 5-HT1A , 5-HT1E	antagonist; agonist; inverse agonist	agonist	agonist	agonist	agonist	agonist	antagonist		inverse agonist			inverse agonist	antagonist																antagonist										antagonist
Olopatadine HCl	Selleck	S2494	Cl.CN(C)CC\C=C\1c2ccccc2COc3ccc(CC(O)=O)cc13	1.04237	0.998652	1.10124	1.04284	1.02395	1.02297	H1	antagonist																																						antagonist
Org 27569	Selleck	S1534	CCc1c([nH]c2ccc(Cl)cc12)C(=O)NCCc3ccc(cc3)N4CCCCC4	1.01835	0.993826	1.0643	1.03549	1.08579	0.993781	CB1	agonist																						agonist
Otenabant (CP-945598) HCl	Selleck	S8012	[H+].[Cl-].CCNC1(CCN(CC1)c2ncnc3n(c4ccc(Cl)cc4)c(nc23)c5ccccc5Cl)C(N)=O	0.999025	1.00428	1.06438	0.990896	1.03999	1.00718	CB1	antagonist																						inverse agonist
Oxybutynin chloride	Selleck	S3117	[H+].[Cl-].CCN(CC)CC#CCOC(=O)C(O)(C1CCCCC1)c2ccccc2	1.03876	0.991608	1.09901	1.02051	1.0444	0.99933	M1 , M2 , M3, M4, M5	antagonist; inverse agonist
Oxymetazoline hydrochloride	Selleck	S2495	[H+].[Cl-].Cc1cc(c(O)c(C)c1CC2=NCCN2)C(C)(C)C	1.01427	1.03879	1.09	1.05069	1.05599	1.02333	α1A, α1B , α1D, α2A, α2B, α2C, 5-HT2C , 5-HT1B , 5-HT1D	agonist; partial agonist		agonist	partial agonist					agonist
Ozanimod (RPC1063)	Selleck	S7952	CC(C)Oc1ccc(cc1C#N)c2onc(n2)c3cccc4[C@H](CCc34)NCCO	0.889103	0.926638	1.00146	0.932606	0.975998	0.983692	S1P1, S1P2, S1P3, S1P4 S1P5	agonist
Paliperidone	Tocris	4493	Cc1c(CCN2CCC(CC2)c2noc3c2ccc(F)c3)c(=O)n2CCCC(O)c2n1	1.04833	1.05174	1.02481	0.980163	1.05807	1.02374	D2, 5-HT2A	antagonist						antagonist																						antagonist
Pasireotide	MCE	HY-16381	C1C(CN2C1C(=O)NC(C(=O)NC(C(=O)NC(C(=O)NC(C(=O)NC(C2=O)CC3=CC=CC=C3)CC4=CC=C(C=C4)OCC5=CC=CC=C5)CCCCN)CC6=CNC7=CC=CC=C76)C8=CC=CC=C8)OC(=O)NCCN	1.03244	1.0317	1.04466	1.02158	1.05301	1.02833	SST1 , SST2 , SST3 , SST5	agonist
PD128907 HCl	Selleck	S2168	CCCN1CCO[C@@H]2[C@@H]1COc3ccc(O)cc23	1.02481	1.02745	1.0641	1.08394	1.05336	1.02548	D2, D3	agonist																												agonist	agonist
Pemirolast Potassium	MCE	HY-B0538A	CC1=CC=CN2C1=NC=C(C2=O)C3=NN=N[N-]3.[K+]	1.04658	1.03911	1.05322	1.03781	1.05005	1.03128	H1	antagonist																																						antagonist
Pentoxifylline	Tocris	3056	Cn1cnc2N(C)C(=O)N(CCCCC(C)=O)C(=O)c12	1.03705	1.04469	1.02844	1.00253	1.04957	1.02048	A2B	antagonist															antagonist
Pergolide mesylate	Selleck	S4000	CCCN1C[C@H](CSC)C[C@H]2[C@H]1Cc3c[nH]c4cccc2c34.C[S](O)(=O)=O	1.01964	1.01811	1.06188	1.02476	1.02398	0.978382	5-HT1A, 5-HT1B, 5-HT2B, 5-HT2A, 5-HT2C, 5-HT1D, D1 , D2, D3, D4, D5, α2B, α2A,α2C, 5-HT6, 5-HT7	agonist	partial agonist	agonist	partial agonist			agonist	agonist	partial agonist			agonist	agonist															agonist	agonist	partial agonist	partial agonist	agonist
Perphenazine	MCE	HY-A0077	OCCN1CCN(CCCN2c3ccccc3Sc4ccc(Cl)cc24)CC1	1.04084	1.02895	1.03388	0.9832	1.04491	1.0056	H1, D2, 5-HT2A , 5-HT2C , 5-HT6 , 5-HT7	antagonist, inverse agonist						antagonist		antagonist			inverse agonist	inverse agonist																antagonist										antagonist
Phenoxybenzamine HCl	Selleck	S2499	[H+].[Cl-].CC(COc1ccccc1)N(CCCl)Cc2ccccc2	0.98383	1.00387	0.978054	0.997066	1.01386	1.00566	α2B	antagonist
Phentolamine Mesylate	Selleck	S2038	Cc1ccc(cc1)N(CC2=NCCN2)c3cccc(O)c3.C[S](O)(=O)=O	1.00806	0.964495	1.04859	0.996567	1.0393	0.982592	α1A, α1B , α1D, α2A, α2B, α2C	antagonist; inverse agonist
Phenylephrine HCl	Selleck	S2569	Oc1cccc([C@@H](O)CNC)c1.Cl	0.995914	1.03127	1.08508	1.01306	1.01814	0.98483	α1A, α1B, α1D	agonist
Pimavanserin	Selleck	S8183	CC(C)COc1ccc(CNC(=O)N(Cc2ccc(F)cc2)C2CCN(C)CC2)cc1	0.867103	0.886842	0.935927	0.872536	0.876217	0.856386	5-HT2A	inverse agonist						inverse agonist
Pimozide	Tocris	0937	Fc1ccc(cc1)C(CCCN2CCC(CC2)N3C(=O)Nc4ccccc34)c5ccc(F)cc5	0.991302	0.959297	0.990594	0.974367	1.00719	0.971971	H1 , D2 , D3 , 5-HT1A , 5-HT2A	antagonist	antagonist					antagonist																						antagonist	antagonist									antagonist
Plerixafor 8HCl (AMD3100 8HCl)	Selleck	S3013	[Cl-].Fc1ccc(cc1)[C@@H]2CCNC[C@H]2COc3ccc4OCOc4c3.[H+]	1.02338	1.00957	1.07034	1.051	1.03204	0.985601	CXCR4, CCR4 ACKR3	antagonist, agonist																	agonist							antagonist		antagonist
Ponesimod	Selleck	S8241	CCC\N=C\1/S\C(=C/c2ccc(OC[C@H](O)CO)c(Cl)c2)\C(=O)N1c3ccccc3C	1.00867	1.04109	1.04101	0.996171	1.01848	0.989033	S1P1, S1P5, S1P4, S1P3	partial agonist; agonist
Pramipexole	Selleck	S2460	CCCN[C@H]1CCc2nc(N)sc2C1	1.03432	1.05033	1.10417	1.06987	1.0814	1.00573	D2 , D3	agonist																												agonist	agonist
Prasugrel	Selleck	S1258	CC(=O)Oc1sc2CCN(Cc2c1)C(C(=O)C3CC3)c4ccccc4F	1.03182	1.03844	1.12529	1.04927	1.03224	1.02273	P2Y12	antagonist
Propranolol HCl	Selleck	S4076	[H+].[Cl-].CC(C)NCC(O)COc1cccc2ccccc12	1.04224	1.02839	1.1037	1.11061	1.05763	1.01107	β3, β2	antagonist
Prucalopride	Selleck	S2875	COCCCN1CCC(CC1)NC(=O)c2cc(Cl)c(N)c3CCOc23	1.04794	1.03607	1.07218	1.02419	1.0585	1.01451	5-HT4	partial agonist									partial agonist
Quetiapine Fumarate	Selleck	S1763	OCCOCCN1CCN(CC1)C2=Nc3ccccc3Sc4ccccc24.OCCOCCN5CCN(CC5)C6=Nc7ccccc7Sc8ccccc68.OC(=O)C=CC(O)=O	1.01739	1.01911	1.07023	1.02742	1.06683	1.04166	5-HT1A, 5-HT1E, 5-HT1D, 5-HT1F,5-HT2A, D2, H1, 5-HT2A	agonist antagonist	agonist		agonist	agonist	agonist	antagonist																						antagonist										antagonist
Raloxifene HCl	Selleck	S1227	[H+].[Cl-].Oc1ccc(cc1)c2sc3cc(O)ccc3c2C(=O)c4ccc(OCCN5CCCCC5)cc4	0.95656	0.930718	0.931103	0.820056	0.996306	0.995968	GPER	agonist																																		agonist
Ramelteon	Selleck	S1259	CCC(=O)NCC[C@@H]1CCc2ccc3OCCc3c12	1.0265	1.05108	1.10429	1.05457	1.05753	1.02694	MT1 , MT2	agonist
Ranitidine	Selleck	S1801	CNC(/NCCSCc1oc(CN(C)C)cc1)=C\[N+]([O-])=O	1.01439	1.03652	1.10233	1.06508	1.02873	1.03072	H2	antagonist
Rimonabant	Selleck	S3021	Cc1c(nn(c2ccc(Cl)cc2Cl)c1c3ccc(Cl)cc3)C(=O)NN4CCCCC4	1.0037	0.986594	1.06563	0.97889	1.038	0.952882	CB1 , GPR55	antagonist																						antagonist															antagonist
Ritodrine HCl	Selleck	S2533	[H+].[Cl-].CC(NCCc1ccc(O)cc1)C(O)c2ccc(O)cc2	0.974666	1.01144	1.09661	1.06706	1.11111	1.02321	β2	agonist
Ropinirole	Tocris	3680	CCCN(CCC)CCc1cccc2NC(=O)Cc12	1.03168	1.0598	1.04764	0.994173	1.0509	1.02173	D2 , D3	agonist																												agonist	agonist
Rotigotine	Selleck	S4274	CCCN(CCc1sccc1)[C@H]2CCc3c(O)cccc3C2	1.0284	0.991535	1.07544	1.05226	1.07939	0.984295	D1 , D2 , D3, D4, D5	agonist																											agonist	agonist	agonist	agonist	agonist
RS-127445	Selleck	S2698	CC(C)c1cc(nc(N)n1)c2ccc(F)c3ccccc23	0.99865	1.00074	1.07636	1.03071	1.06644	1.02815	5-HT2A, 5-HT2B, 5-HT2C	antagonist						antagonist	antagonist	antagonist
Rupatadine Fumarate	Selleck	S3052	Cc1cncc(CN2CCC(CC2)=C3c4ccc(Cl)cc4CCc5cccnc35)c1.OC(=O)\C=C\C(O)=O	1.05185	0.972172	1.05012	0.974202	1.02738	0.965745	H1 ,PAF	antagonist																																						antagonist
Salmeterol Xinafoate	Selleck	S4296	OCc1cc(ccc1O)C(O)CNCCCCCCOCCCCc2ccccc2.O=C(O)c2ccc1ccccc1c2O	0.8323	0.874982	0.877419	0.905378	0.992609	0.950344	β2	agonist
SANT-1	Selleck	S7092	Cc1nn(c2ccccc2)c(C)c1C=NN3CCN(CC3)Cc4ccccc4	0.991784	1.02345	1.07933	0.979594	1.0453	1.04357	SMO	antagonist
SB 225002	Selleck	S7585	Cc1oc2cc(NC(=O)Nc3ccnc4cccnc34)ccc2n1	0.687929	0.830135	0.734137	0.763018	0.66064	0.798379	CXCR2	antagonist																									antagonist
SB-334867	Selleck	S7651	Oc1cc(ccc1NC(=O)Nc2ccccc2Br)[N+]([O-])=O	1.01879	0.999722	1.07083	1.02187	0.996272	1.05406	OX1 , OX2	antagonist
SB269970 HCl	Selleck	S2849	Cl.CC1CCN(CCC2CCCN2S(=O)(=O)c3cccc(O)c3)CC1	1.017	1.01852	1.06203	1.03555	1.0489	1.00473	5-HT7	antagonist												antagonist
SB271046	Selleck	S2856	COc1ccc(N[S](=O)(=O)c2sc3ccc(Cl)cc3c2C)cc1N4CCNCC4	1.04677	0.963698	1.02737	0.976429	1.0468	0.996748	5-HT6	antagonist											antagonsit
SB408124	Selleck	S1545	CN(C)c1ccc(NC(=O)Nc2cc(C)nc3c(F)cc(F)cc23)cc1	0.936061	0.951472	0.976754	0.963381	0.957562	1.00235	OX1 , OX2	antagonist
SB742457	Selleck	S2894	O=[S](=O)(c1ccccc1)c2cnc3c(cccc3N4CCNCC4)c2	1.03332	1.01034	1.08103	0.989977	1.05391	0.997076	5-HT6	antagonist											antagonist
SCH 58261	Selleck	S8104	Nc1nc2n(CCc3ccccc3)ncc2c4nc(nn14)c5occc5	1.00375	0.781408	0.939611	0.990235	0.902433	0.665994	A2A , A2B, A1, A3	antagonist													antagonist	antagonist	antagonist	antagonist
Scopolamine HBr	Selleck	S2508	CN1C2CC(CC1C3C2O3)OC(=O)C(CO)C4=CC=CC=C4.Br	1.03023	1.04021	1.07525	1.04989	1.08645	1.01149	M1, M2 ,M3 M4, M5	antagonist
Silodosin	Selleck	S1613	C[C@H](Cc1cc2CCN(CCCO)c2c(c1)C(N)=O)NCCOc3ccccc3OCC(F)(F)F	1.04265	1.05409	1.10324	1.05853	1.09854	1.02867	α1A, α1B, α1D	antagonist
Sitaxentan sodium	Selleck	S3034	[Na+].Cc1cc2OCOc2cc1CC(=O)c3sccc3[S](=O)(=O)[N-]c4onc(C)c4Cl	1.03577	1.03691	1.07863	1.06029	1.06653	1.04024	ETA	antagonist																																antagonist
Solifenacin succinate	Selleck	S3048	[Br-].CCCCCCCCOc1ccccc1C(=O)Nc2ccc(cc2)C(=O)OCC[N+](C)(CC)CC	1.02206	1.04977	1.10209	1.04966	1.07232	1.02623	M1 , M2 , M3 , M4 , M5	antagonist
Sotalol	Selleck	S2509	[H+].[Cl-].CC(C)NCC(O)c1ccc(N[S](C)(=O)=O)cc1	1.03132	1.04542	1.08907	1.04779	1.07379	1.02927	β1, β2	antagonist
Sumatriptan Succinate	Selleck	S1432	CN[S](=O)(=O)Cc1ccc2[nH]cc(CCN(C)C)c2c1.OC(=O)CCC(O)=O	1.02306	1.03458	1.09847	1.04711	1.05702	1.03675	5-HT1A, 5-HT1B , 5-HT1D,5-HT1F,5-HT1E, 5-HT5A 5-HT6 , 5-HT7	agonist antagonist	agonist	partial agonist	agonist	agonist	agonist					agonist	antagonist	antagonist
Suvorexant (MK-4305)	Selleck	S7279	CC1CCN(CCN1C(=O)c2cc(C)ccc2n3nccn3)c4oc5ccc(Cl)cc5n4	1.02475	0.955171	1.05225	1.01759	1.04171	0.995004	OX1 , OX2	antagonist
Synephrine	Selleck	S2362	CNCC(O)c1ccc(O)cc1	0.99312	1.04505	1.06095	1.05225	1.07051	1.02816	α1A, α1B	agonist
Synephrine HCl	Selleck	S2438	Cl.CNCC(O)c1ccc(O)cc1	0.99266	1.05209	1.11285	1.05211	1.06885	1.00606	α1A, α1B	agonist
Tamoxifen Citrate	Selleck	S1972	CC/C(c1ccccc1)=C(c2ccccc2)/c3ccc(OCCN(C)C)cc3.OC(=O)CC(O)(CC(O)=O)C(O)=O	0.958237	0.95174	0.896213	0.850514	0.981876	0.938199	GPER	agonist																																		agonist
Tapentadol	MCE	CS-M0020	CCC(C1=CC(=CC=C1)O)C(C)CN(C)C	0.986189	1.00336	1.00869	1.00537	1.00183	1.00774	μ	agonist
Terazosin	Selleck	S4679	[H+].[Cl-].COc1cc2nc(nc(N)c2cc1OC)N3CCN(CC3)C(=O)C4CCCO4	0.99883	0.99839	1.06774	1.01722	1.00613	1.03102	α1A, α1B , α1D	antagonist
Terazosin HCl	Selleck	S2059	[H+].O.[Cl-].COc1cc2nc(nc(N)c2cc1OC)N3CCN(CC3)C(=O)C4CCCO4	1.02074	1.03518	1.09226	1.02097	1.10402	1.02846	α1A, α1B , α1D	antagonist
Terbutaline Sulfate	Selleck	S4127	[H+].[Cl-].C1CN=C(Cc2ccccc2)N1	1.00793	1.03655	1.00834	0.994402	1.01968	1.0144	β2	partial agonist
Ticagrelor	Selleck	S4079	CCCSc1nc(NC2CC2c3ccc(F)c(F)c3)c4nnn(C5CC(OCCO)C(O)C5O)c4n1	0.975452	0.974839	0.984481	0.922172	0.967988	0.994537	P2Y12	antagonist
Timolol Maleate	Selleck	S4123	CC(C)(C)NC[C@@H](O)COc1nsnc1N2CCOCC2.OC(=O)\C=C/C(O)=O	1.03208	1.03787	1.10533	1.03548	1.0578	1.01791	β2	antagonist
Tiotropium Bromide hydrate	Selleck	S2547	O.[Br-].C[N+]1(C)[C@@H]2CC(C[C@H]1C3OC23)OC(=O)C(O)(c4cccs4)c5cccs5	1.04629	1.02592	1.11618	1.05406	1.03933	1.01861	M1, M2, M3, M4, M5	antagonist
Tizanidine HCl	Selleck	S1437	Cl.Clc1c(NC2=NCCN2)c2nsnc2cc1	1.01818	1.01934	1.06541	1.02335	1.00676	1.0039	α2B	agonist
Tolazoline HCl	Selleck	S4124	[H+].[Cl-].C1CN=C(Cc2ccccc2)N1	1.04502	1.0536	1.09872	1.06169	1.09753	1.01979	α2A, α2B , α2C	antagonist
Tolterodine tartrate	Selleck	S2550	CC(C)N(CC[C@H](c1ccccc1)c2cc(C)ccc2O)C(C)C.O[C@H]([C@@H](O)C(O)=O)C(O)=O	1.02927	1.03574	1.12226	1.03817	1.05964	0.971623	M1 , M2 , M3 , M4 , M5	antagonist; inverse agonist
Tolvaptan	Tocris	5181	Cc1ccccc1C(=O)Nc2ccc(c(C)c2)C(=O)N3CCCC(O)c4cc(Cl)ccc34	1.00733	1.02351	1.02609	1.00301	1.02683	1.01768	V2, V1A	antgonist
trans-Triprolidine hydrochloride	Tocris	0662	Cc1ccc(cc1)/C(=C\CN1CCCC1)/c1ccccn1.Cl	1.02588	1.03071	1.05178	1.02535	1.05409	1.03115	H1	antagonist																																						antagonist
Tripelennamine HCl	Selleck	S3146	[Br-].NC(=O)C([C@@H]1CCN(CCc2ccc3OCCc3c2)C1)(c4ccccc4)c5ccccc5.[H+]	1.04522	1.02805	1.10722	1.05853	1.03907	1.02774	H1	antagonist																																						antagonist
Tropicamide	Selleck	S1913	CCN(Cc1ccncc1)C(=O)C(CO)c2ccccc2	1.01802	1.01196	1.0931	1.04882	1.07258	1.00885	M3, M2, M4,M5	antagonist
Tropisetron	Selleck	S1898	[Cl-].CN1[C@@H]2CC[C@H]1CC(C2)OC(=O)C3C=Nc4ccccc34.[H+]	1.02687	1.02008	1.08896	1.01625	1.05741	0.976419	5-HT4	antagonist									antagonist
Urapidil HCl	Selleck	S2025	[H+].[Cl-].COc1ccccc1N2CCN(CCCNC3=CC(=O)N(C)C(=O)N3C)CC2	1.02339	1.03656	1.09754	1.03179	1.09142	1.04497	α1A, α1B, α1D	antagonist	agonist
Vismodegib (GDC-0449)	Selleck	S1082	C[S](=O)(=O)c1ccc(c(Cl)c1)C(=O)Nc2ccc(Cl)c(c2)c3ccccn3	1.02769	0.996717	1.08147	1.03429	1.02819	1.02728	SMO	antagonist
Vorapaxar	Selleck	S8067	CCOC(=O)NC1CCC2C(C1)CC3C(C(C)OC3=O)C2C=Cc4ccc(cn4)c5cccc(F)c5	1.00789	0.965719	1.04062	0.946779	0.982564	0.944244	PAR1	antagonist
Vortioxetine (Lu AA21004) HBr	Selleck	S8021	Br.Cc1ccc(Sc2ccccc2N3CCNCC3)c(C)c1	0.878618	0.885157	0.912173	0.865243	0.929318	0.871649	5-HT1A , 5-HT1B 5-HT5A , 5-HT7, 5HT2A, 5-HT6	partial agonist antagonist	partial agonist	partial agonist				antagonist				antagonist	antagonist	antagonist
VU 0357121	Selleck	S2795	CCCCOc1ccc(cc1)C(=O)Nc2ccc(F)cc2F	1.0168	1.0111	1.06264	1.01774	1.05188	1.01331	mGlu5	agonist
VU0361737	Selleck	S2892	COc1cc(NC(=O)c2ccccn2)ccc1Cl	1.05089	1.00927	1.07153	1.01401	1.04696	0.978517	mGlu4	agonist
VU0364770	Selleck	S2862	Clc1cccc(NC(=O)c2ccccn2)c1	1.02747	1.023	1.05648	1.02241	1.04444	1.01121	mGlu4	agonist
WAY-100635 Maleate	Selleck	S2663	COc1ccccc1N2CCN(CC2)CCN(C(=O)C3CCCCC3)c4ccccn4.OC(=O)\C=C/C(O)=O	1.02675	0.99338	1.06094	1.01674	1.04032	0.975776	5-HT1A, D4	antagonist, agonist	antagonist																													agonist
Xylazine HCl	Selleck	S2516	[H+].[Cl-].Cc1cccc(C)c1NC2=NCCCS2	1.02051	1.04268	1.11897	1.04117	1.06787	1.01411	α2A, α2B, α2C	partial agonist
Zibotentan (ZD4054)	Selleck	S1456	COc1nc(C)cnc1N[S](=O)(=O)c2cccnc2c3ccc(cc3)c4ocnn4	1.03197	1.01104	1.07009	1.02318	1.03644	0.957511	ETA	antagonist																																antagonist
Ziprasidone hydrochloride	Tocris	3085	[H+].[Cl-].Clc1cc2NC(=O)Cc2cc1CCN3CCN(CC3)c4nsc5ccccc45	1.0288	1.03313	1.05949	0.993193	1.04888	0.999549	5-HT1A, 5-HT1B, 5-HT1D, 5-ht1e, 5-HT2A, 5-HTC, 5-HT7, D2, H1	agonist, antagonist, inverse agonist	partial agonist	agonist	agonist	agonist		antagonist		inverse agonist				inverse agonist																antagonist										antagonist
ZM-241385	Selleck	S8105	Nc1nc(NCCc2ccc(O)cc2)nc3nc(nn13)c4occc4	1.02557	0.973077	1.02696	1.01246	0.956297	0.821523	A2A, A2B, A1, A3	antagonist													antagonist	antagonist	antagonist	antagonist
Zolmitriptan	Selleck	S1649	CN(C)CCc1c[nH]c2ccc(C[C@H]3COC(=O)N3)cc12	1.05816	1.05044	1.09496	1.06175	1.06627	1.03205	5-HT1A, 5-HT1B , 5-HT1D, 5-HT1E,5-HT1F	agonist; partial agonist	agonist	partial agonist	agonist	agonist	agonist
[truncated: 47 more columns]

## Sheet: non GPCR-targets compounds
Drug/Compound	Source	Catalog no.	smiles	Growth Rate Inhibition (AUC)
				TNBC-1	TNBC-2	HER2+BC Resistant-1	HER2+BC Sensitive-1	HER2+BC Resistant-2	HER2+BC Senitive-2
				MDA-MB-231	MDA-MB-468	BT474-LTR	BT474-P	SKBR3-LTR	SKBR3-P
(-)-MK 801 Maleate	Selleck	S2876	C[C@@]12N[C@@H](Cc3ccccc13)c4ccccc24.OC(=O)\C=C\C(O)=O	1.03376	1.03834	1.07519	1.03016	1.05772	1.02932
(+)-Matrine	Selleck	S2322	O=C1CCCC2C3CCCN4CCCC(CN12)C34	1.032	1.00902	1.08226	1.06171	1.08564	1.02403
10-DEBC hydrochlorid	Tocris	2558	Cl.CCN(CC)CCCCN1C2=CC=CC=C2OC2=C1C=C(Cl)C=C2	1.04247	1.05658	0.995097	1.03863	1.05012	1.03678
17-Hydroxyprogesterone	Selleck	S4507	CC(=O)[C@@]1(O)CC[C@H]2[C@@H]3CCC4=CC(=O)CC[C@]4(C)[C@H]3CC[C@]12C	1.02443	1.00236	1.07199	1.01923	1.02572	1.00081
5-hydroxymethyl Tolterodine (PNU 200577, 5-HMT, 5-HM)	Selleck	S2659	CC(C)N(CCC(c1ccccc1)c2cc(CO)ccc2O)C(C)C	1.02884	1.03656	1.0602	1.04293	1.02909	0.956766
5-Iodotubercidin	Selleck	S8314	Nc1ncnc2n(cc(I)c12)[C@@H]3O[C@H](CO)[C@H](O)C3O	0.704534	0.72966	0.673005	0.675871	0.626658	0.631912
ABC294640	Selleck	S7174	Clc1ccc(cc1)C23CC4CC(CC(C4)(C2)C(=O)NCc5ccncc5)C3	1.03783	1.01353	1.08033	0.984926	1.03737	1.01609
Acamprosate calcium	Tocris	3618	[Ca++].CC(=O)NCCC[S]([O-])(=O)=O.CC(=O)NCCC[S]([O-])(=O)=O	0.994698	1.00008	1.01295	1.0069	1.02657	1.01433
Adrenalone HCl	Selleck	S3185	Cl.CNCC(=O)c1ccc(O)c(O)c1	0.96357	1.02091	1.09968	1.04241	1.0665	1.02575
Allopurinol	Selleck	S1630	O=c1ncnc2[nH][nH]cc12	1.03291	1.05635	1.10353	1.05629	1.07458	1.02529
Almotriptan Malate	Selleck	S2096	CN(C)CCc1c[nH]c2ccc(C[S](=O)(=O)N3CCCC3)cc12.OC(CC(O)=O)C(O)=O	1.02409	1.03803	1.09168	1.01968	1.06003	1.02297
Altrenogest	Selleck	S3167	CC12C=CC3=C4CCC(=O)C=C4CCC3C1CCC2(O)CC=C	1.03121	0.999889	1.01222	0.952602	1.07963	1.04175
Amantadine HCl	Selleck	S2451	Cl.C1C2CC3CC1CC(C2)(C3)N	1.02527	1.0212	1.08274	1.04801	1.04598	1.04526
Amfebutamone HCl	Selleck	S2452	CC(NC(C)(C)C)C(=O)c1cccc(Cl)c1	0.98703	1.01379	1.02972	1.01891	1.02741	1.01207
Aniracetam	Selleck	S1281	COc1ccc(cc1)C(=O)N2CCCC2=O	1.01227	1.01833	1.0804	1.03886	1.00189	1.01125
Apremilast	MCE	HY-12085	CCOc1cc(ccc1OC)[C@@H](C[S](C)(=O)=O)N2C(=O)c3cccc(NC(C)=O)c3C2=O	1.00382	1.02596	1.03809	1.00862	1.05051	1.01918
Atipamezole	Selleck	S4650	CCC1(Cc2ccccc2C1)c3c[nH]cn3	1.02259	1.00992	1.08345	1.03895	1.08757	1.01272
Atipamezole hydrochloride	Selleck	S4649	CCC1(Cc2ccccc2C1)c3c[nH]cn3	1.02821	1.01945	1.11308	1.04483	1.07242	0.984649
Atomoxetine HCl	Selleck	S3175	Cl.CNCC[C@@H](Oc1ccccc1C)c1ccccc1	1.01671	1.00872	1.08941	1.043	1.05104	1.01069
Bambuterol HCl	Selleck	S4277	[H+].[Cl-].CN(C)C(=O)Oc1cc(OC(=O)N(C)C)cc(c1)C(O)CNC(C)(C)C	1.04205	1.03152	1.09367	1.05606	1.02943	1.0104
Bazedoxifene HCl	Selleck	S2128	[H+].[Cl-].Cc1c2cc(O)ccc2n(Cc3ccc(OCCN4CCCCCC4)cc3)c1c5ccc(O)cc5	0.900175	0.89761	0.948567	0.755458	0.944191	0.956168
Benserazide HCl	Selleck	S2453	Cl.NC(CO)C(=O)NNCc1ccc(O)c(O)c1O	1.04636	1.05649	1.09868	1.04992	1.05432	1.03003
Benztropine mesylate	Selleck	S3163	C[NH+]1[C@@H]2CC[C@H]1C[C@H](C2)OC(c3ccccc3)c4ccccc4.CS(=O)(=O)[O-]	1.03021	0.994001	1.07694	1.03185	1.01393	0.986177
Bithionol	Selleck	S4552	Oc1c(Cl)cc(Cl)cc1Sc2cc(Cl)cc(Cl)c2O	1.03167	0.985365	1.06498	0.998589	1.01566	1.00876
BML-190	Selleck	S2854	COc1ccc2n(c(C)c(CC(=O)N3CCOCC3)c2c1)C(=O)c4ccc(Cl)cc4	1.01286	1.00803	1.08484	1.02536	1.03113	1.01797
Budesonide	Tocris	2671	CCCC1O[C@@H]2C[C@H]3[C@@H]4CCC5=CC(=O)C=C[C@]5(C)[C@H]4[C@@H](O)C[C@]3(C)[C@@]2(O1)C(=O)CO	0.970822	1.02817	0.979687	0.901073	1.02867	0.911763
Bupivacaine HCl	Selleck	S2454	[Cl-].CCCCN1CCCCC1C(=O)[NH2+]c2c(C)cccc2C	1.04305	1.06581	1.12051	1.0956	1.10281	1.05528
Canagliflozin	Selleck	S2760	Cc1ccc(cc1Cc2ccc(s2)c3ccc(F)cc3)C4OC(CO)C(O)C(O)C4O	1.02019	1.00021	1.06725	1.02482	1.05123	1.02825
Chlorotrianisene	Selleck	S4629	COc1ccc(cc1)C(Cl)=C(c2ccc(OC)cc2)c3ccc(OC)cc3	1.01495	1.00311	1.08324	0.982691	1.04878	0.986987
Chlorprothixene	Selleck	S1771	CN(C)CC\C=C/1c2ccccc2Sc3ccc(Cl)cc13	1.01897	0.931096	1.01047	0.997279	1.03298	0.969893
Ciclesonide	MCE	HY-B0625	O1[C@]2([C@@]3([C@H]([C@H]4[C@@H]([C@@]5(C(=CC(=O)C=C5)CC4)C)[C@@H](O)C3)C[C@H]2O[C@H]1C1CCCCC1)C)C(=O)COC(=O)C(C)C	0.995722	1.02818	0.999102	0.946914	1.05493	0.954666
Cilastatin sodium	Tocris	2709	[Na+].CC1(C)C[C@@H]1C(=O)NC(=C\CCCCSC[C@H](N)C(O)=O)/C([O-])=O	1.00408	1.01933	1.04557	1.0263	1.03116	1.00763
Cilazapril Monohydrate	Selleck	S2081	O.CCOC(=O)[C@H](CCc1ccccc1)N[C@H]2CCCN3CCC[C@H](N3C2=O)C(O)=O	1.03475	1.04116	1.09733	1.03619	1.07088	1.04483
Cilostazol	Tocris	1692	O=C1CCc2cc(OCCCCc3nnnn3C4CCCCC4)ccc2N1	1.04757	1.03369	1.03762	1.00394	1.06478	1.02816
Cisatracurium Besylate	Selleck	S2113	COc1ccc(C[C@@H]2c3cc(OC)c(OC)cc3CC[N@+]2(C)CCC(=O)OCCCCCOC(=O)CC[N@@+]4(C)CCc5cc(OC)c(OC)cc5[C@H]4Cc6ccc(OC)c(OC)c6)cc1OC.[O-][S](=O)(=O)c7ccccc7.[O-][S](=O)(=O)c8ccccc8	0.996692	0.988451	1.01054	0.997509	1.0095	0.960866
Clomifene citrate	Selleck	S2561	CCN(CC)CCOc1ccc(cc1)C(=C(Cl)c2ccccc2)c3ccccc3.OC(=O)CC(O)(CC(O)=O)C(O)=O	0.915365	0.940276	0.875606	0.796266	0.94093	0.914461
Dapagliflozin	Selleck	S1548	CCOc1ccc(Cc2cc(ccc2Cl)[C@@H]3O[C@H](CO)[C@@H](O)[C@H](O)[C@H]3O)cc1	1.01464	1.00708	1.0683	1.00849	1.04732	1.01419
Dapoxetine HCl	Selleck	S1869	[Cl-].CN(C)[C@@H](CCOc1cccc2ccccc12)c3ccccc3.[H+]	1.02136	0.991094	1.02604	0.984615	1.0257	0.974284
Decamethonium Bromide	Selleck	S4072	[Br-].[Br-].C[N+](C)(C)CCCCCCCCCC[N+](C)(C)C	1.04143	1.0269	1.09957	1.05767	1.04335	1.02748
Desipramine hydrochloride	Tocris	3067	Cl.CNCCCN1c2ccccc2CCc2ccccc12	1.02622	1.01814	0.996655	0.984895	1.05668	1.01541
Desvenlafaxine	Selleck	S4113	CN(C)CC(c1ccc(O)cc1)C2(O)CCCCC2	1	1.03249	1.07155	1.03394	1.0469	1.00085
Desvenlafaxine Succinate	Selleck	S4112	CN(C)CC(c1ccc(O)cc1)C2(O)CCCCC2.OC(=O)CCC(O)=O	1.01919	1.04834	1.09336	1.05507	1.07627	1.0102
Detomidine HCl	Selleck	S2092	Cl.Cc1cccc(Cc2[nH]cnc2)c1C	1.02942	1.0249	1.0391	1.00989	1.0772	0.990752
Dextromethorphan hydrobromide	Tocris	3071	Br.COc1ccc2CC3C4CCCC[C@]4(CCN3C)c2c1	1.03568	1.0301	1.03674	1.01198	1.05918	1.0189
Dienogest	Selleck	S1251	CC12CCC3=C4CCC(=O)C=C4CCC3C1CCC2(O)CC#N	1.03064	1.03113	1.12434	1.04551	1.0442	1.01269
Difluprednate	MCE	HY-17569	CCCC(=O)O[C@@]1(CC[C@H]2[C@@H]3C[C@H](F)C4=CC(=O)C=C[C@]4(C)[C@@]3(F)[C@@H](O)C[C@]12C)C(=O)COC(C)=O	0.974588	1.03152	1.01826	0.975696	1.03534	0.93857
Diphemanil Methylsulfate	Selleck	S4034	CO[S]([O-])(=O)=O.C[N+]1(C)CCC(CC1)=C(c2ccccc2)c3ccccc3	1.02574	1.01167	1.03096	1.0458	1.02559	0.971151
Dipyridamole	Tocris	0691	OCCN(CCO)c1nc(N2CCCCC2)c3nc(nc(N4CCCCC4)c3n1)N(CCO)CCO	0.969739	0.962158	1.11849	1.04102	1.04647	1.05382
Drospirenone	Selleck	S1377	CC12CCC(=O)C=C1C3CC3C4C2CCC5(C)C4C6CC6C57CCC(=O)O7	1.01052	1.04564	1.08833	1.04005	1.04896	1.03285
Empagliflozin (BI 10773)	Selleck	S8022	OC[C@H]1O[C@H]([C@H](O)[C@@H](O)[C@@H]1O)c2ccc(Cl)c(Cc3ccc(O[C@H]4CCOC4)cc3)c2	1.03006	1.05357	1.07066	1.03349	1.08651	1.028
EPI-001	Selleck	S7955	CC(C)(c1ccc(OCC(O)CO)cc1)c2ccc(OCC(O)CCl)cc2	1.04616	1.0058	1.07161	0.993424	1.06831	1.01076
Equol	Selleck	S2450	Oc1ccc(cc1)[C@H]2COc3cc(O)ccc3C2	1.01972	1.01082	1.07612	1.07389	1.05133	1.04887
Escitalopram Oxalate	Selleck	S4064	CN(C)CCC[C@]1(OCc2cc(ccc12)C#N)c3ccc(F)cc3.OC(=O)C(O)=O	1.01898	1.02092	1.10215	1.03228	1.0245	0.985347
Estradiol valerate	Selleck	S3149	CCCCC(=O)O[C@H]1CCC2C3CCc4cc(O)ccc4C3CC[C@]12C	1.01317	1.03144	1.05169	1.04299	1.05096	1.01631
Estriol	Selleck	S2466	C[C@]12CCC3C(CCc4cc(O)ccc34)C1C[C@@H](O)[C@@H]2O	0.988238	0.98671	1.01211	0.978726	1.0061	0.989491
Estrone	Selleck	S1665	C[C@]12CC[C@H]3[C@@H](CCc4cc(O)ccc34)[C@@H]1CCC2=O	1.03438	1.00435	1.07973	1.06869	1.05162	1.02219
Ethynodiol diacetate	Selleck	S3160	CC(=O)O[C@H]1CCC2C3CC[C@@]4(C)C(C[C@@H](C#C)[C@@H]4OC(C)=O)C3CCC2=C1	0.985954	0.991033	0.908514	0.928234	0.995875	0.994504
Etomidate	Selleck	S1329	CCOC(=O)c1cncn1C(C)c2ccccc2	1.04729	1.02651	1.08542	1.07982	1.07233	0.999371
Etonogestrel	Selleck	S4673	CC[C@]12CC(=C)[C@H]3[C@@H](CCC4=CC(=O)CC[C@H]34)[C@@H]1CC[C@@]2(O)C#C	0.976213	1.03024	0.993026	0.958356	1.04837	1.00371
Felbamate	Tocris	0869	NC(=O)OCC(COC(N)=O)c1ccccc1	1.03825	1.03238	1.0245	1.00879	1.04831	1.03477
Flavoxate HCl	Selleck	S4027	[H+].[H+].[Cl-].[Cl-].OCCOCCN1CCN(CC1)C(c2ccccc2)c3ccc(Cl)cc3	1.03904	1.06648	1.11445	1.0702	1.06028	1.04416
FLI-06	Selleck	S7399	CC1=C(C(c2ccc(cc2)[N+]([O-])=O)C3=C(CC(C)(C)CC3=O)N1)C(=O)OC4CCCCC4	0.877768	0.915065	1.00545	0.895	0.927904	0.915088
Flumazenil	Selleck	S1332	CCOC(=O)c1ncn2c1CN(C)C(=O)c3cc(F)ccc23	1.00771	1.02369	1.05797	1.02982	1.03425	0.989026
Fluoxymesterone	Selleck	S4677	C[C@@]1(O)CC[C@H]2[C@@H]3CCC4=CC(=O)CC[C@]4(C)[C@@]3(F)[C@@H](O)C[C@]12C	0.994857	1.03867	0.955227	0.937088	1.03373	1.01309
Fluticasone propionate	Tocris	2007	CCC(=O)O[C@]1([C@H](C)CC2C3CC(F)C4=CC(=O)C=C[C@]4(C)[C@]3(F)C(O)C[C@]12C)C(=O)SCF	0.973483	1.04159	1.03795	0.985214	1.04717	0.915478
Fluvoxamine maleate	Selleck	S1336	COCCCC\C(=N/OCCN)c1ccc(cc1)C(F)(F)F.OC(=O)\C=C/C(O)=O	1.0121	1.02527	1.09838	1.0381	1.05373	1.0243
Forskolin	Selleck	S2449	CC(=O)O[C@H]1[C@@H](O)[C@H]2C(C)(C)CC[C@H](O)[C@]2(C)[C@@]3(O)C(=O)C[C@@](C)(O[C@]13C)C=C	0.923536	1.00672	1.02268	0.983942	1.03596	1.03135
Fosinopril Sodium	Selleck	S2095	[Na+].N1([C@@H](C[C@H](C1)C1CCCCC1)C(=O)[O-])C(=O)CP(=O)(CCCCc1ccccc1)O[C@@H](C(C)C)OC(=O)CC	1.03246	1.01652	1.12775	1.06377	1.03983	1.00899
Gabapentin	Tocris	0806	NCC1(CCCCC1)CC(O)=O	1.03875	1.04283	1.03678	1.00321	1.07596	1.02931
Gestodene	Selleck	S1376	CC[C@]12CC[C@H]3[C@@H](CCC4=CC(=O)CC[C@H]34)[C@@H]1C=C[C@@]2(O)C#C	1.0341	1.03344	1.04049	0.981461	1.11916	1.00586
Glycine	Tocris	0219	C(C(=O)O)N	1.03585	1.0341	1.05455	1.0288	1.05949	1.03396
GW842166X	Selleck	S2778	FC(F)(F)c1nc(Nc2ccc(Cl)cc2Cl)ncc1C(=O)NCC3CCOCC3	1.00461	1.014	1.04335	0.98315	1.05047	1.01592
Hesperetin	Selleck	S2308	COc1ccc(cc1O)[C@@H]2CC(=O)c3c(O)cc(O)cc3O2	1.00021	0.995985	1.02151	1.01025	1.02127	1.02692
Hexestrol	Selleck	S2473	CC[C@@H]([C@@H](CC)c1ccc(O)cc1)c2ccc(O)cc2	1.02008	0.972677	1.05761	1.04756	0.992846	0.989462
Homatropine Bromide	Selleck	S4025	[H+].[Br-].CN1C2CCC1CC(C2)OC(=O)C(O)c3ccccc3	1.03402	1.04369	1.11129	1.02459	1.0774	1.04192
Ifenprodil Tartrate	Selleck	S4091	CC(C(O)c1ccc(O)cc1)N2CCC(CC2)Cc3ccccc3.CC(C(O)c4ccc(O)cc4)N5CCC(CC5)Cc6ccccc6.OC(C(O)C(O)=O)C(O)=O	1.03638	0.985116	1.00835	1.01609	0.997024	0.984671
inamrinone	Sigma	A4056_SIGMA	C1=CN=CC=C1C2=CNC(=O)C(=C2)N	1.03748	1.06233	1.03302	0.993606	1.05447	1.02669
Ivabradine HCl	Selleck	S2086	Cl.COc1cc2CCN(CCCN(C)CC3Cc4cc(OC)c(OC)cc34)C(=O)Cc2cc1OC	1.01446	1.01185	1.04225	1.02493	1.07142	1.0305
L-DOPA	Tocris	3788	N[C@@H](Cc1ccc(O)c(O)c1)C(O)=O	1.04581	1.04573	1.04226	0.986826	1.05172	1.0323
Lafutidine	Selleck	S2065	O=C(C[S](=O)Cc1occc1)NC\C=C/COc2cc(CN3CCCCC3)ccn2	1.02755	1.02491	1.09764	1.02105	1.0639	0.987381
lenalidomide	Sigma	cds022536	Nc1cccc2C(=O)N(Cc12)C3CCC(=O)NC3=O	1.04404	1.04359	1.02717	1.01109	1.05739	1.02247
Levodropropizine	Selleck	S4131	OC[C@H](O)CN1CCN(CC1)c2ccccc2	0.998605	1.03013	0.995462	1.00765	0.97486	1.01956
Lidocaine	Selleck	S1357	CCN(CC)CC(=O)Nc1c(C)cccc1C	1.03382	1.0492	1.10708	1.045	1.07958	1.02525
Lisinopril	Selleck	S2076	O.O.NCCCC[C@H](N[C@@H](CCc1ccccc1)C(O)=O)C(=O)N2CCC[C@H]2C(O)=O	1.01373	1.00214	1.10095	1.05958	1.07657	1.02068
Maprotiline HCl	Selleck	S2517	[H+].[Cl-].CNCCCC12CCC(c3ccccc13)c4ccccc24	0.967181	0.959829	1.01576	0.984324	1.02269	0.982317
Medetomidine HCl	Selleck	S3060	Cl.CC(c1c[nH]cn1)c2cccc(C)c2C	1.00748	1.01893	0.982155	0.994942	0.995119	1.03142
Medroxyprogesterone acetate	Selleck	S2567	C[C@H]1C[C@@H]2[C@H](CC[C@@]3(C)[C@H]2CC[C@]3(OC(C)=O)C(C)=O)[C@@]4(C)CCC(=O)C=C14	1.03158	1.00354	1.0225	0.944732	1.01425	0.953321
Megestrol Acetate	Selleck	S1304	CC(=O)O[C@@]1(CC[C@H]2[C@@H]3C=C(C)C4=CC(=O)CC[C@]4(C)[C@H]3CC[C@]12C)C(C)=O	0.999529	1.014	1.08708	0.978073	1.08506	0.968329
Memantine HCl	Selleck	S2043	C12(CC3(CC(C1)(CC(C2)C3)N)C)C.Cl	0.996997	0.982125	0.981197	1.00487	0.989487	1.03416
Methylergometrine maleate	Tocris	0549	CC[C@@H](CO)NC(=O)[C@H]1CN(C)[C@@H]2Cc3c[nH]c4cccc(C2=C1)c34.OC(=O)\C=C/C(O)=O	1.03306	1.05831	1.0492	1.01052	1.05372	1.04323
MI-136	Selleck	S7815	FC(F)(F)Cc1cc2c(NC3CCN(Cc4ccc5[nH]c(cc5c4)C#N)CC3)ncnc2s1	0.930713	0.834232	0.905936	0.833044	1.00632	0.895227
Mifepristone	Selleck	S2606	CC#C[C@]1(O)CCC2C3CCC4=CC(=O)CCC4=C3[C@H](C[C@]12C)c5ccc(cc5)N(C)C	1.02899	0.989468	1.0241	1.00338	0.998311	0.961715
Milrinone	Tocris	1504	CC1=C(C=C(C#N)C(=O)N1)c2ccncc2	1.03958	1.03401	1.05069	1.02887	1.06954	1.02193
MK-801 (Dizocilpine)	Selleck	S2857	C[C@]12N[C@H](Cc3ccccc13)c4ccccc24	1.03396	1.05365	1.09188	1.03018	1.06428	0.99775
Nedocromil	MCE	HY-13448	CCCC1=C2C(=CC3=C1OC(=CC3=O)C(=O)O)C(=O)C=C(N2CC)C(=O)O	1.02926	1.04696	1.03976	1.02499	1.04875	1.02443
Nefiracetam	Selleck	S1969	Cc1cccc(C)c1NC(=O)CN2CCCC2=O	1.01693	1.03329	1.05761	1.04825	1.02608	1.00295
Nepicastat (SYN-117) HCl	Selleck	S2695	Cl.NCc1cnc(S)n1C2CCc3c(F)cc(F)cc3C2	1.01242	1.00261	1.0813	1.02553	1.07103	1.02138
Niflumic acid	Selleck	S3018	OC(=O)c1cccnc1Nc2cccc(c2)C(F)(F)F	1.02813	1.03365	1.06543	1.01436	1.04326	1.01291
NMDA (N-Methyl-D-aspartic acid)	Selleck	S7072	CN[C@H](CC(O)=O)C(O)=O	1.04415	1.0432	1.0927	1.07606	1.07782	1.066
Ondansetron HCl	Selleck	S1390	[H+].[Cl-].Cn1c2CCC(Cn3ccnc3C)C(=O)c2c4ccccc14	1.03467	1.01751	1.08436	1.05192	1.02352	1.02534
Orphenadrine Citrate	Selleck	S2054	CN(C)CCOC(c1ccccc1)c2ccccc2C.OC(=O)CC(O)(CC(O)=O)C(O)=O	1.02355	1.03936	1.05807	1.02711	1.07098	0.995
Otilonium Bromide	Selleck	S3047	[Br-].CCCCCCCCOc1ccccc1C(=O)Nc2ccc(cc2)C(=O)OCC[N+](C)(CC)CC	1.04343	0.947486	1.06762	0.939292	1.0083	1.00264
Pancuronium dibromide	Selleck	S2497	CC(=O)OC1CC2CCC3C(C2(CC1[N+]4(CCCCC4)C)C)CCC5(C3CC(C5OC(=O)C)[N+]6(CCCCC6)C)C.[Br-].[Br-]	1.00362	1.01119	1.06204	1.01285	0.978286	0.989038
Paroxetine HCl	Selleck	S3005	[Cl-].Fc1ccc(cc1)[C@@H]2CCNC[C@H]2COc3ccc4OCOc4c3.[H+]	0.965484	0.911879	0.9272	0.931	0.926523	0.955467
Perampanel	MCE	HY-14745	C1=CC=C(C=C1)N2C=C(C=C(C2=O)C3=CC=CC=C3C#N)C4=CC=CC=N4	1.029	1.01675	1.04636	1.01386	1.04712	1.02562
Perindopril Erbumine	Selleck	S1506	[H+].[Cl-].CN[S](=O)(=O)CCc1ccc2[nH]cc(C3CCN(C)CC3)c2c1	1.01029	1.02565	1.06353	1.01516	1.05676	1.04255
PF-543	Selleck	S7177	Cc1cc(CS(=O)(=O)c2ccccc2)cc(OCc3ccc(CN4CCC[C@@H]4CO)cc3)c1	1.01503	0.989745	1.0128	0.969873	1.07263	1.02686
PNU-120596	Selleck	S2629	COc1cc(OC)c(NC(=O)Nc2cc(C)on2)cc1Cl	1.0318	1.0153	1.0499	0.977166	1.05843	1.00162
Pregnenolone	Selleck	S1914	CC(=O)[C@H]1CC[C@H]2[C@@H]3CC=C4C[C@@H](O)CC[C@]4(C)[C@H]3CC[C@]12C	1.02763	1.02136	1.087	1.02163	1.04777	0.998971
Primidone	Tocris	0830	CCC1(C(=O)NCNC1=O)c2ccccc2	1.04021	1.03292	1.0196	0.981685	1.05977	1.02657
procaine	MCE	HY-B0546	[H+].[Cl-].CCN(CC)CCOC(=O)c1ccc(N)cc1	1.03257	1.03152	1.05334	1.01769	1.07108	1.01298
PRX-08066 Maleic acid	Selleck	S8010	OC(=O)\C=C/C(=O)O.Fc1ccc(CN2CCC(CC2)Nc3ncnc4sc(Cl)cc34)cc1C#N	0.987701	0.88493	0.875237	0.879445	0.964201	0.839001
Pyridostigmine Bromide	Selleck	S1608	[Br-].CN(C)C(=O)Oc1ccc[n+](C)c1	1.04866	1.02986	1.07494	1.04144	1.03858	0.997403
Racecadotril	Selleck	S2503	CC(=O)SCC(Cc1ccccc1)C(=O)NCC(=O)OCc2ccccc2	1.01566	1.01527	1.07226	1.04406	1.08321	1.0075
Reversine	Selleck	S7588	C1CCC(CC1)Nc1nc(Nc2ccc(cc2)N2CCOCC2)nc2c1[nH]cn2	0.689458	0.643414	0.650173	0.648453	0.677497	0.661666
Rivastigmine Tartrate	Selleck	S2087	CCN(C)C(=O)Oc1cccc(c1)C(C)N(C)C.OC(C(O)C(O)=O)C(O)=O	1.02935	1.04386	1.075	1.05628	1.05783	1.02089
Rocuronium Bromide	Selleck	S1397	[Br-].CC(=O)OC1C(CC2C3CCC4CC(O)C(CC4(C)C3CCC12C)N5CCOCC5)[N+]6(CCCC6)CC=C	1.02455	1.02611	1.09889	1.07445	1.05239	1.03105
Roflumilast	Selleck	S2131	FC(F)Oc1ccc(cc1OCC2CC2)C(=O)Nc3c(Cl)cncc3Cl	0.965686	1.0372	1.04795	1.03004	1.07029	1.01454
Rotundine	Selleck	S2437	COc1cc2CCN3Cc4c(CC3c2cc1OC)ccc(OC)c4OC	0.996853	1.02061	1.10988	1.03122	1.03718	0.992295
Roxatidine Acetate HCl	Selleck	S1880	[H+].[Cl-].CC(=O)OCC(=O)NCCCOc1cccc(CN2CCCCC2)c1	1.0252	1.0206	1.06865	1.03619	1.04237	0.990924
Scopine	Selleck	S2545	CN1C2CC(O)CC1C3OC23	1.06969	1.05426	1.07611	1.05503	1.05265	1.02578
Sertraline HCl	Selleck	S4053	[Cl-].CN[C@@H]1CC[C@@H](c2ccc(Cl)c(Cl)c2)c3ccccc13.[H+]	0.918475	0.907251	0.971973	0.934811	0.980714	0.962764
Sotagliflozin (LX4211)	Selleck	S8103	CCOc1ccc(Cc2cc(ccc2Cl)[C@@H]3O[C@H](SC)[C@@H](O)[C@H](O)[C@H]3O)cc1	1.00785	0.995941	1.06004	1.01977	1.1032	1.02238
Tetrahydrozoline HCl	Selleck	S4043	[H+].[Cl-].C1CC(C2=NCCN2)c3ccccc3C1	1.0111	1.02557	1.07395	1.03412	1.01601	1.0156
Tianeptine sodium	Selleck	S1436	[Na+].CN1c2ccccc2C(NCCCCCCC([O-])=O)c3ccc(Cl)cc3[S]1(=O)=O	1.0214	1.04854	1.08862	1.06383	1.02103	1.01262
Topiramate	Tocris	3620	CC1(C)O[C@@H]2CO[C@@]3(CO[S](N)(=O)=O)OC(C)(C)O[C@H]3[C@@H]2O1	1.0347	1.04516	1.04922	1.02012	1.03594	1.02467
Toremifene Citrate	Selleck	S1776	CN(C)CCOc1ccc(cc1)\C(=C(\CCCl)c2ccccc2)c3ccccc3.OC(=O)CC(O)(CC(O)=O)C(O)=O	0.941465	0.907631	0.9453	0.893487	0.976583	0.980025
Trimebutine	Selleck	S2085	CCC(COC(=O)c1cc(OC)c(OC)c(OC)c1)(N(C)C)c2ccccc2	0.971969	0.983752	0.976588	0.980578	1.00055	1.02947
Trospium chloride	Selleck	S2549	[Cl-].OC(C(=O)O[C@H]1C[C@H]2CC[C@@H](C1)[N+]23CCCC3)(c4ccccc4)c5ccccc5	1.03761	1.06167	1.11305	1.06051	1.0916	1.0042
Valsartan	Tocris	4216	CCCCC(=O)N(Cc1ccc(cc1)c2ccccc2c3[nH]nnn3)[C@@H](C(C)C)C(O)=O	1.03826	1.04417	1.01702	0.97379		1.01957
Venlafaxine	Selleck	S1441	COc1ccc(cc1)C(CN(C)C)C2(O)CCCCC2	0.983465	0.994012	0.974313	0.98186	1.0076	0.971529
VUF 10166	Selleck	S2865	CN1CCN(CC1)c2nc3ccccc3nc2Cl	0.970465	0.985642	1.0054	0.997149	1.00777	0.987192
WZ811	Selleck	S2912	C(Nc1ccccn1)c2ccc(CNc3ccccn3)cc2	1.02272	1.04087	1.08388	1.02395	1.04243	1.01038
Zileuton	Tocris	3308	CC(N(O)C(N)=O)c1sc2ccccc2c1	1.04059	1.0486	1.067	1.03753	1.05255	1.03697
